# Supplementary material for: Comparison of different methods to assess the distribution of alien plants along the road network and use of Google Street View panoramas interpretation in Sicily (Italy) as a case study
Source: Biodivers Data J. 2021 May 27;9:e66013. doi: 10.3897/BDJ.9.e66013 (PMC8175327; doi:10.3897/BDJ.9.e66013)
Supplement: Supplementary material 1 — Alien plants identified along the Sicilian Road Network [file bdj-09-e66013-s001.csv]

FID_1_1	Family	Name	Biological Form	Chorology	Archaeophyte / Neophyte	Invasiveness	Reproduction	Use	Type of Road	Decimal Longitude	Decimal Latitude	Altitude	Altitudinal zone	Date	Cartographic Unit	Protected Area	Soil Use	Bioclimate
632	Poaceae	Arundo donax L.	G rhiz	W Asia	Archaeophyte	Invasive	Seed, Vegetative	Industrial, Stabilization	Local	14,93711	36,75577	10	plain	2009-03	4.9.2		231	Lower Thermomediterranean
639	Asparagaceae	Agave americana L. subsp. americana	P caesp	C N America	Neophyte	Naturalized	Seed	Ornamental, Stabilization	Local	14,97959	36,71557	15	plain	2009-03	4.9.2		232s	Lower Thermomediterranean
749	Euphorbiaceae	Ricinus communis L.	P scap	E Medit., E Africa, India	Archaeophyte	Naturalized	Seed	Industrial	Local	14,94872	36,74728	21	plain	2009-03	4.9.2		232mo	Lower Thermomediterranean
748		no alien plant identified							Local	14,96978	36,72325	21	plain	2009-03	4.9.2		232s	Lower Thermomediterranean
747		no alien plant identified							Local	14,95758	36,73714	44	plain	2009-03	4.9.2		232om	Lower Thermomediterranean
750	Cactaceae	Opuntia ficus-indica (L.) Mill.	P succ	C America	Neophyte	Invasive	Seed, Vegetative	Agricultural	Local	14,92486	36,77788	73	plain	2009-03	4.9.2		231	Lower Thermomediterranean
1639	Cactaceae	Opuntia ficus-indica (L.) Mill.	P succ	C America	Neophyte	Invasive	Seed, Vegetative	Agricultural	Main	14,92234	36,78578	90	plain	2009-03	4.9.2		231	Upper Thermomediterranean
1859		no alien plant identified							Main	14,37039	37,60483	331	hill	2009-03	3.2.3		226	Lower Mesomediterranean
1860	Simaroubaceae	Ailanthus altissima (Mill.) Swingle	P scap	E Asia	Neophyte	Invasive	Seed, Vegetative	Forestry, Industrial, Stabilization	Main	14,34976	37,60459	353	hill	2009-03	3.2.3		314	Lower Mesomediterranean
1861	Simaroubaceae	Ailanthus altissima (Mill.) Swingle	P scap	E Asia	Neophyte	Invasive	Seed, Vegetative	Forestry, Industrial, Stabilization	Main	14,33541	37,60172	380	hill	2009-03	3.2.3		211	Lower Mesomediterranean
1858	Asparagaceae	Agave americana L. subsp. americana	P caesp	C N America	Neophyte	Naturalized	Seed	Ornamental, Stabilization	Main	14,38675	37,61039	434	hill	2009-03	3.2.3		211	Lower Mesomediterranean
1862	Simaroubaceae	Ailanthus altissima (Mill.) Swingle	P scap	E Asia	Neophyte	Invasive	Seed, Vegetative	Forestry, Industrial, Stabilization	Main	14,31086	37,59158	482	hill	2009-03	4.5.1		211	Lower Mesomediterranean
1857	Simaroubaceae	Ailanthus altissima (Mill.) Swingle	P scap	E Asia	Neophyte	Invasive	Seed, Vegetative	Forestry, Industrial, Stabilization	Main	14,38465	37,62411	509	hill	2009-03	3.2.3		211	Lower Mesomediterranean
1846		no alien plant identified							Main	14,35799	37,73756	593	hill	2009-03	3.2.3	ITA060009	321	Upper Mesomediterranean
1856		no alien plant identified							Main	14,39024	37,63429	605	mountain	2009-03	3.2.3		111	Lower Mesomediterranean
1863	Simaroubaceae	Ailanthus altissima (Mill.) Swingle	P scap	E Asia	Neophyte	Invasive	Seed, Vegetative	Forestry, Industrial, Stabilization	Main	14,28643	37,58467	633	mountain	2009-03	4.5.1		211	Upper Mesomediterranean
1854		no alien plant identified							Main	14,40770	37,67193	643	mountain	2009-03	3.2.3		211	Lower Mesomediterranean
1853		no alien plant identified							Main	14,39613	37,68235	680	mountain	2009-03	3.2.3		211	Lower Mesomediterranean
1855		no alien plant identified							Main	14,41434	37,65268	684	mountain	2009-03	3.2.3		226	Upper Mesomediterranean
2089		no alien plant identified							Main	14,30174	37,56877	693	mountain	2009-03	4.5.1		211	Upper Mesomediterranean
1847		no alien plant identified							Main	14,36563	37,73029	700	mountain	2009-03	3.2.3		322	Lower Mesomediterranean
1848		no alien plant identified							Main	14,37753	37,72330	743	mountain	2009-03	3.2.3		211	Upper Mesomediterranean
1852		no alien plant identified							Main	14,39610	37,69329	773	mountain	2009-03	3.2.3		211	Upper Mesomediterranean
1849		no alien plant identified							Main	14,37598	37,71470	822	mountain	2009-03	3.2.3		211	Upper Mesomediterranean
1851		no alien plant identified							Main	14,39145	37,69912	828	mountain	2009-03	3.2.3		314	Lower Mesomediterranean
1850		no alien plant identified							Main	14,37942	37,70706	845	mountain	2009-03	3.2.3		314	Upper Mesomediterranean
1932		no alien plant identified							Main	14,76208	38,14238	216	plain	2009-09	4.6.2		321	Lower Thermomediterranean
1933		no alien plant identified							Main	14,76103	38,13810	340	hill	2009-09	4.6.2		321	Lower Thermomediterranean
1934		no alien plant identified							Main	14,75700	38,13386	443	hill	2009-09	4.6.2		223	Lower Mesomediterranean
1936		no alien plant identified							Main	14,78266	38,12897	452	hill	2009-09	4.6.2		223	Lower Mesomediterranean
1941		no alien plant identified							Main	14,78699	38,12031	462	hill	2009-09	4.6.2		111	Lower Mesomediterranean
1937	Anacardiaceae	Rhus coriaria L.	P caesp	S Europe, W Asia	Archaeophyte	Naturalized	Seed, Vegetative	Industrial	Main	14,79061	38,11021	474	hill	2009-09	4.6.2		223	Upper Thermomediterranean
1935	Poaceae	Arundo donax L.	G rhiz	W Asia	Archaeophyte	Invasive	Seed, Vegetative	Industrial, Stabilization	Main	14,77016	38,12888	485	hill	2009-09	4.6.2		112	Lower Mesomediterranean
1940	Cactaceae	Opuntia ficus-indica (L.) Mill.	P succ	C America	Neophyte	Invasive	Seed, Vegetative	Agricultural	Main	14,78734	38,09895	518	hill	2009-09	4.6.2		322	Upper Thermomediterranean
1938		no alien plant identified							Main	14,80500	38,09087	583	hill	2009-09	4.6.2		223	Lower Mesomediterranean
1942		no alien plant identified							Main	14,83513	38,07466	620	mountain	2009-09	4.6.2		225n	Lower Mesomediterranean
1939		no alien plant identified							Main	14,81910	38,08556	636	mountain	2009-09	4.6.2		225n	Lower Mesomediterranean
1944		no alien plant identified							Main	14,87707	38,05418	668	mountain	2009-09	4.6.2		225n	Lower Mesomediterranean
1943		no alien plant identified							Main	14,85295	38,06696	678	mountain	2009-09	4.6.2		225n	Upper Thermomediterranean
1945	Cactaceae	Opuntia ficus-indica (L.) Mill.	P succ	C America	Neophyte	Invasive	Seed, Vegetative	Agricultural	Main	14,87751	38,04043	794	mountain	2009-09	4.6.2		111	Upper Mesomediterranean
1959	Simaroubaceae	Ailanthus altissima (Mill.) Swingle	P scap	E Asia	Neophyte	Invasive	Seed, Vegetative	Forestry, Industrial, Stabilization	Main	14,95020	37,88440	818	mountain	2009-09	4.8.2		211	Upper Mesomediterranean
1946		no alien plant identified							Main	14,87434	38,02902	874	mountain	2009-09	4.6.2		225n	Upper Mesomediterranean
1958		no alien plant identified							Main	14,95458	37,89828	957	mountain	2009-09	4.6.2		211	Upper Mesomediterranean
1957	Simaroubaceae	Ailanthus altissima (Mill.) Swingle	P scap	E Asia	Neophyte	Invasive	Seed, Vegetative	Forestry, Industrial, Stabilization	Main	14,96390	37,91046	1003	mountain	2009-09	4.6.2		111	Upper Mesomediterranean
1947		no alien plant identified							Main	14,88299	38,01999	1038	mountain	2009-09	4.6.2		211	Upper Mesomediterranean
1956	Simaroubaceae	Ailanthus altissima (Mill.) Swingle	P scap	E Asia	Neophyte	Invasive	Seed, Vegetative	Forestry, Industrial, Stabilization	Main	14,95896	37,92574	1118	mountain	2009-09	4.6.2	ITA030043	322	Supramediterranean
1948		no alien plant identified							Main	14,88175	38,00782	1149	mountain	2009-09	4.6.1		211	Supramediterranean
1955		no alien plant identified							Main	14,96074	37,94689	1167	mountain	2009-09	4.6.1	ITA030043	322	Supramediterranean
1949		no alien plant identified							Main	14,88934	37,99301	1212	mountain	2009-09	4.6.1	ITA030043	322	Supramediterranean
1954	Simaroubaceae	Ailanthus altissima (Mill.) Swingle	P scap	E Asia	Neophyte	Invasive	Seed, Vegetative	Forestry, Industrial, Stabilization	Main	14,95562	37,96455	1228	mountain	2009-09	4.6.1		314	Supramediterranean
1953	Simaroubaceae	Ailanthus altissima (Mill.) Swingle	P scap	E Asia	Neophyte	Invasive	Seed, Vegetative	Forestry, Industrial, Stabilization	Main	14,94662	37,97784	1258	mountain	2009-09	4.6.1	ITA030043	322	Supramediterranean
1951		no alien plant identified							Main	14,93573	37,98758	1284	mountain	2009-09	4.6.1		322	Supramediterranean
1952		no alien plant identified							Main	14,90395	37,98807	1285	mountain	2009-09	4.6.1		322	Supramediterranean
1950		no alien plant identified							Main	14,91827	37,98932	1297	mountain	2009-09	4.6.1		322	Supramediterranean
920	Fabaceae	Acacia saligna (Labill.) H.L.Wendl.	P scap	Australia	Neophyte	Invasive	Seed, Vegetative	Forestry, Stabilization	Local	12,77910	37,58744	0	plain	2010-02	2.3.1		323	Lower Thermomediterranean
916	Poaceae	Arundo donax L.	G rhiz	W Asia	Archaeophyte	Invasive	Seed, Vegetative	Industrial, Stabilization	Local	12,67614	37,56331	0	plain	2010-02	2.3.1		231	Lower Thermomediterranean
921	Poaceae	Arundo donax L.	G rhiz	W Asia	Archaeophyte	Invasive	Seed, Vegetative	Industrial, Stabilization	Local	12,77905	37,58747	0	plain	2010-02	2.3.1		323	Lower Thermomediterranean
918	Sapindaceae	Carpobrotus acinaciformis (L.) L.Bolus	Ch suffr	S Africa	Neophyte	Invasive	Vegetative	Ornamental	Local	12,73938	37,57373	0	plain	2010-02	2.3.1		112	Lower Thermomediterranean
910	Oxalidaceae	Oxalis pes-caprae L.	G bulb	S Africa	Neophyte	Invasive	Vegetative	Ornamental	Local	12,61554	37,62958	0	plain	2010-02	2.3.1		112	Upper Thermomediterranean
911	Oxalidaceae	Oxalis pes-caprae L.	G bulb	S Africa	Neophyte	Invasive	Vegetative	Ornamental	Local	12,62012	37,61746	0	plain	2010-02	2.3.1		112	Lower Thermomediterranean
912	Oxalidaceae	Oxalis pes-caprae L.	G bulb	S Africa	Neophyte	Invasive	Vegetative	Ornamental	Local	12,62613	37,60804	0	plain	2010-02	2.3.1		231	Lower Thermomediterranean
913	Oxalidaceae	Oxalis pes-caprae L.	G bulb	S Africa	Neophyte	Invasive	Vegetative	Ornamental	Local	12,63211	37,59976	0	plain	2010-02	2.3.1		231	Lower Thermomediterranean
914	Oxalidaceae	Oxalis pes-caprae L.	G bulb	S Africa	Neophyte	Invasive	Vegetative	Ornamental	Local	12,64112	37,58975	0	plain	2010-02	2.3.1		231	Lower Thermomediterranean
915	Asteraceae	Symphyotrichum squamatum (Spreng.) G.L.Nesom	T scap	S America	Neophyte	Naturalized	Seed	no recorded use	Local	12,65268	37,57827	0	plain	2010-02	2.3.1		222	Lower Thermomediterranean
917		no alien plant identified							Local	12,70836	37,56610	0	plain	2010-02	2.3.1		112	Lower Thermomediterranean
919		no alien plant identified							Local	12,76178	37,57890	0	plain	2010-02	2.3.1		333	Lower Thermomediterranean
606	Sapindaceae	Carpobrotus acinaciformis (L.) L.Bolus	Ch suffr	S Africa	Neophyte	Invasive	Vegetative	Ornamental	Local	12,69442	37,56399	3	plain	2010-02	2.3.1	ITA010011	323	Lower Thermomediterranean
607	Poaceae	Saccharum biflorum Forssk.	H caesp	Africa, Asia	Neophyte	Naturalized	Seed, Vegetative	Stabilization	Local	12,69438	37,56402	3	plain	2010-02	2.3.1	ITA010011	323	Lower Thermomediterranean
608	Sapindaceae	Carpobrotus acinaciformis (L.) L.Bolus	Ch suffr	S Africa	Neophyte	Invasive	Vegetative	Ornamental	Local	12,66079	37,56805	5	plain	2010-02	2.3.1	ITA010011	231	Lower Thermomediterranean
609	Poaceae	Arundo donax L.	G rhiz	W Asia	Archaeophyte	Invasive	Seed, Vegetative	Industrial, Stabilization	Local	12,66122	37,56814	6	plain	2010-02	2.3.1		231	Lower Thermomediterranean
605		no alien plant identified							Local	12,72570	37,56961	6	plain	2010-02	2.3.1		112	Lower Thermomediterranean
601	Poaceae	Arundo donax L.	G rhiz	W Asia	Archaeophyte	Invasive	Seed, Vegetative	Industrial, Stabilization	Local	12,80425	37,59096	33	plain	2010-02	3.1.1		223	Lower Thermomediterranean
603	Poaceae	Saccharum biflorum Forssk.	H caesp	Africa, Asia	Neophyte	Naturalized	Seed, Vegetative	Stabilization	Local	12,80407	37,59139	33	plain	2010-02	3.1.1		223	Lower Thermomediterranean
922		no alien plant identified							Local	12,80011	37,60280	41	plain	2010-02	3.1.1		223	Lower Thermomediterranean
604		no alien plant identified							Local	12,79747	37,61146	52	plain	2010-02	3.1.1		223	Upper Thermomediterranean
923		no alien plant identified							Local	12,79484	37,62048	61	plain	2010-02	3.1.1		223	Lower Thermomediterranean
924		no alien plant identified							Local	12,79242	37,63859	86	plain	2010-02	3.1.1		226	Upper Thermomediterranean
925		no alien plant identified							Local	12,78813	37,65033	104	plain	2010-02	3.1.1		226	Lower Thermomediterranean
2242	Oxalidaceae	Oxalis pes-caprae L.	G bulb	S Africa	Neophyte	Invasive	Vegetative	Ornamental	Main	14,75986	37,64617	225	plain	2010-02	3.2.4		221	Upper Thermomediterranean
2243	Oxalidaceae	Oxalis pes-caprae L.	G bulb	S Africa	Neophyte	Invasive	Vegetative	Ornamental	Main	14,74298	37,65284	226	plain	2010-02	3.2.3		221	Upper Thermomediterranean
2241		no alien plant identified							Main	14,80063	37,65610	244	plain	2010-02	3.2.4	ITA070011	226o	Upper Thermomediterranean
940		no alien plant identified							Local	14,54033	37,55576	270	plain	2010-02	3.2.4		211	Upper Thermomediterranean
2244		no alien plant identified							Main	14,72232	37,65541	279	plain	2010-02	3.2.3		221	Upper Thermomediterranean
2245	Oxalidaceae	Oxalis pes-caprae L.	G bulb	S Africa	Neophyte	Invasive	Vegetative	Ornamental	Main	14,70077	37,66014	308	hill	2010-02	3.2.3		211	Upper Thermomediterranean
935		no alien plant identified							Local	14,54954	37,60212	317	hill	2010-02	3.2.3		211	Lower Mesomediterranean
939		no alien plant identified							Local	14,54624	37,56855	329	hill	2010-02	3.2.4	ITA060014	211	Lower Mesomediterranean
936		no alien plant identified							Local	14,55204	37,59213	351	hill	2010-02	3.2.3		211	Lower Mesomediterranean
938		no alien plant identified							Local	14,55890	37,57549	371	hill	2010-02	3.2.3	ITA060014	211	Lower Mesomediterranean
934		no alien plant identified							Local	14,53707	37,62118	383	hill	2010-02	3.2.3		211	Lower Mesomediterranean
2246		no alien plant identified							Main	14,68428	37,66152	401	hill	2010-02	3.2.3		211	Lower Mesomediterranean
937		no alien plant identified							Local	14,55702	37,58337	404	hill	2010-02	3.2.3	ITA060014	211	Lower Mesomediterranean
2240	Cactaceae	Opuntia ficus-indica (L.) Mill.	P succ	C America	Neophyte	Invasive	Seed, Vegetative	Agricultural	Main	14,81627	37,66689	406	hill	2010-02	4.8.2		226o	Lower Mesomediterranean
2239	Poaceae	Arundo donax L.	G rhiz	W Asia	Archaeophyte	Invasive	Seed, Vegetative	Industrial, Stabilization	Main	14,81648	37,66714	411	hill	2010-02	4.8.2		226o	Lower Mesomediterranean
618		no alien plant identified							Local	14,52969	37,64132	440	hill	2010-02	3.2.3		211	Lower Mesomediterranean
2254	Asparagaceae	Agave americana L. subsp. americana	P caesp	C N America	Neophyte	Naturalized	Seed	Ornamental, Stabilization	Main	14,56974	37,65298	443	hill	2010-02	3.2.3	ITA060003	231	Lower Mesomediterranean
2247	Cyperaceae	Cyperus alternifolius L. subsp. flabelliformis Kük.	He	Madagascar	Neophyte	Naturalized	Vegetative	Ornamental	Main	14,66996	37,65720	475	hill	2010-02	3.2.3		211	Lower Mesomediterranean
2250		no alien plant identified							Main	14,61733	37,64355	478	hill	2010-02	3.2.3	ITA060003	211	Lower Mesomediterranean
2253	Asparagaceae	Agave americana L. subsp. americana	P caesp	C N America	Neophyte	Naturalized	Seed	Ornamental, Stabilization	Main	14,59245	37,64607	489	hill	2010-02	3.2.3	ITA060003	211	Lower Mesomediterranean
2251	Cactaceae	Opuntia ficus-indica (L.) Mill.	P succ	C America	Neophyte	Invasive	Seed, Vegetative	Agricultural	Main	14,60490	37,64120	489	hill	2010-02	3.2.3	ITA060003	231	Lower Mesomediterranean
2252	Cactaceae	Opuntia ficus-indica (L.) Mill.	P succ	C America	Neophyte	Invasive	Seed, Vegetative	Agricultural	Main	14,59263	37,64586	489	hill	2010-02	3.2.3	ITA060003	211	Lower Mesomediterranean
2248		no alien plant identified							Main	14,66119	37,65019	495	hill	2010-02	3.2.3		323	Lower Mesomediterranean
2249		no alien plant identified							Main	14,63682	37,64863	497	hill	2010-02	3.2.3		111	Lower Mesomediterranean
2255		no alien plant identified							Main	14,54943	37,65336	505	hill	2010-02	3.2.3		211	Lower Mesomediterranean
2256		no alien plant identified							Main	14,53756	37,65651	573	hill	2010-02	3.2.3		211	Lower Mesomediterranean
2234	Cactaceae	Opuntia ficus-indica (L.) Mill.	P succ	C America	Neophyte	Invasive	Seed, Vegetative	Agricultural	Main	14,83892	37,69839	597	hill	2010-02	4.8.2		112	Lower Mesomediterranean
2235	Simaroubaceae	Ailanthus altissima (Mill.) Swingle	P scap	E Asia	Neophyte	Invasive	Seed, Vegetative	Forestry, Industrial, Stabilization	Main	14,83914	37,69847	599	hill	2010-02	4.8.2		112	Lower Mesomediterranean
2237		no alien plant identified							Main	14,83326	37,67628	612	mountain	2010-02	4.8.2		226o	Lower Mesomediterranean
2236	Simaroubaceae	Ailanthus altissima (Mill.) Swingle	P scap	E Asia	Neophyte	Invasive	Seed, Vegetative	Forestry, Industrial, Stabilization	Main	14,84249	37,69224	615	mountain	2010-02	4.8.2		226o	Lower Mesomediterranean
2233	Simaroubaceae	Ailanthus altissima (Mill.) Swingle	P scap	E Asia	Neophyte	Invasive	Seed, Vegetative	Forestry, Industrial, Stabilization	Main	14,83855	37,70468	622	mountain	2010-02	4.8.2		225t	Lower Mesomediterranean
2238		no alien plant identified							Main	14,83874	37,68291	624	mountain	2010-02	4.8.2		226o	Upper Mesomediterranean
2232	Cactaceae	Opuntia ficus-indica (L.) Mill.	P succ	C America	Neophyte	Invasive	Seed, Vegetative	Agricultural	Main	14,83783	37,71271	650	mountain	2010-02	4.8.2		112	Lower Mesomediterranean
2230		no alien plant identified							Main	14,83061	37,73236	687	mountain	2010-02	4.8.2		225t	Lower Mesomediterranean
2231	Cactaceae	Opuntia ficus-indica (L.) Mill.	P succ	C America	Neophyte	Invasive	Seed, Vegetative	Agricultural	Main	14,83576	37,72129	702	mountain	2010-02	4.8.2		225t	Lower Mesomediterranean
2227		no alien plant identified							Main	14,82309	37,76599	709	mountain	2010-02	4.8.2		226	Upper Mesomediterranean
2228		no alien plant identified							Main	14,82566	37,75523	733	mountain	2010-02	4.8.2		225t	Upper Mesomediterranean
2229		no alien plant identified							Main	14,83062	37,74431	746	mountain	2010-02	4.8.2		225t	Lower Mesomediterranean
2226	Simaroubaceae	Ailanthus altissima (Mill.) Swingle	P scap	E Asia	Neophyte	Invasive	Seed, Vegetative	Forestry, Industrial, Stabilization	Main	14,82445	37,77923	753	mountain	2010-02	4.8.2		226	Lower Mesomediterranean
2225		no alien plant identified							Main	14,82784	37,78285	763	mountain	2010-02	4.8.2		111	Lower Mesomediterranean
2224	Simaroubaceae	Ailanthus altissima (Mill.) Swingle	P scap	E Asia	Neophyte	Invasive	Seed, Vegetative	Forestry, Industrial, Stabilization	Main	14,84084	37,79065	826	mountain	2010-02	4.8.2		111	Upper Mesomediterranean
2215		no alien plant identified							Main	14,92716	37,86439	831	mountain	2010-02	4.8.2		323	Upper Mesomediterranean
2223		no alien plant identified							Main	14,84846	37,79471	877	mountain	2010-02	4.8.2		226	Upper Mesomediterranean
2216		no alien plant identified							Main	14,91980	37,85038	919	mountain	2010-02	4.8.2		323	Upper Mesomediterranean
2222		no alien plant identified							Main	14,85250	37,80186	946	mountain	2010-02	4.8.2		226	Upper Mesomediterranean
2221		no alien plant identified							Main	14,85617	37,80738	977	mountain	2010-02	4.8.2		211	Upper Mesomediterranean
2220		no alien plant identified							Main	14,85769	37,81466	982	mountain	2010-02	3.2.3		211	Upper Mesomediterranean
2217		no alien plant identified							Main	14,90454	37,83531	996	mountain	2010-02	4.8.2		323	Upper Mesomediterranean
2219		no alien plant identified							Main	14,87065	37,82182	1032	mountain	2010-02	3.2.3		211	Upper Mesomediterranean
2218		no alien plant identified							Main	14,88717	37,82236	1053	mountain	2010-02	4.8.2		211	Upper Mesomediterranean
977		no alien plant identified							Local	13,13161	37,91656	244	plain	2010-03	3.1.1		221	Upper Thermomediterranean
993		no alien plant identified							Local	12,97128	37,97862	247	plain	2010-03	3.1.1		111	Lower Thermomediterranean
983	Oxalidaceae	Oxalis pes-caprae L.	G bulb	S Africa	Neophyte	Invasive	Vegetative	Ornamental	Local	13,04891	37,93713	258	plain	2010-03	3.1.1		321	Upper Thermomediterranean
984	Poaceae	Arundo donax L.	G rhiz	W Asia	Archaeophyte	Invasive	Seed, Vegetative	Industrial, Stabilization	Local	13,03511	37,94060	269	plain	2010-03	3.1.1		222	Upper Thermomediterranean
978	Oxalidaceae	Oxalis pes-caprae L.	G bulb	S Africa	Neophyte	Invasive	Vegetative	Ornamental	Local	13,11868	37,92159	269	plain	2010-03	3.1.1		222	Upper Thermomediterranean
989	Poaceae	Arundo donax L.	G rhiz	W Asia	Archaeophyte	Invasive	Seed, Vegetative	Industrial, Stabilization	Local	12,99690	37,95948	273	plain	2010-03	3.1.1		232	Upper Thermomediterranean
985	Poaceae	Arundo donax L.	G rhiz	W Asia	Archaeophyte	Invasive	Seed, Vegetative	Industrial, Stabilization	Local	13,02645	37,94377	278	plain	2010-03	3.1.1		222	Upper Thermomediterranean
992		no alien plant identified							Local	12,96948	37,97396	286	plain	2010-03	3.1.1		111	Upper Thermomediterranean
990		no alien plant identified							Local	12,98782	37,96046	294	plain	2010-03	3.1.1		222	Upper Thermomediterranean
987	Poaceae	Arundo donax L.	G rhiz	W Asia	Archaeophyte	Invasive	Seed, Vegetative	Industrial, Stabilization	Local	13,00983	37,94983	296	plain	2010-03	3.1.1		222	Upper Thermomediterranean
979	Oxalidaceae	Oxalis pes-caprae L.	G bulb	S Africa	Neophyte	Invasive	Vegetative	Ornamental	Local	13,10423	37,92843	297	plain	2010-03	3.1.1		232	Upper Thermomediterranean
991		no alien plant identified							Local	12,97431	37,96457	297	plain	2010-03	3.1.1		222	Upper Thermomediterranean
1015	Fabaceae	Acacia saligna (Labill.) H.L.Wendl.	P scap	Australia	Neophyte	Invasive	Seed, Vegetative	Forestry, Stabilization	Main	13,14591	37,91628	300	hill	2010-03	3.1.1		221	Upper Thermomediterranean
981	Poaceae	Arundo donax L.	G rhiz	W Asia	Archaeophyte	Invasive	Seed, Vegetative	Industrial, Stabilization	Local	13,06883	37,93504	302	hill	2010-03	3.1.1		221	Upper Thermomediterranean
982	Oxalidaceae	Oxalis pes-caprae L.	G bulb	S Africa	Neophyte	Invasive	Vegetative	Ornamental	Local	13,06884	37,93503	302	hill	2010-03	3.1.1		221	Upper Thermomediterranean
980	Oxalidaceae	Oxalis pes-caprae L.	G bulb	S Africa	Neophyte	Invasive	Vegetative	Ornamental	Local	13,08562	37,92831	313	hill	2010-03	3.1.1		222	Upper Thermomediterranean
988	Poaceae	Arundo donax L.	G rhiz	W Asia	Archaeophyte	Invasive	Seed, Vegetative	Industrial, Stabilization	Local	13,00598	37,95401	315	hill	2010-03	3.1.1		231	Upper Thermomediterranean
986	Poaceae	Arundo donax L.	G rhiz	W Asia	Archaeophyte	Invasive	Seed, Vegetative	Industrial, Stabilization	Local	13,01622	37,94454	326	hill	2010-03	3.1.1		222	Upper Thermomediterranean
1994		no alien plant identified							Main	13,04583	37,64310	187	plain	2010-08	3.1.1		222	Upper Thermomediterranean
1995		no alien plant identified							Main	13,05514	37,64802	187	plain	2010-08	3.1.1		222	Upper Thermomediterranean
1996		no alien plant identified							Main	13,07177	37,64635	189	plain	2010-08	3.1.1		222	Upper Thermomediterranean
1997		no alien plant identified							Main	13,09252	37,64934	213	plain	2010-08	3.1.1		232	Upper Thermomediterranean
1032		no alien plant identified							Main	13,05471	37,68308	216	plain	2010-08	3.1.1		232	Upper Thermomediterranean
1991		no alien plant identified							Main	13,04439	37,65408	218	plain	2010-08	3.1.1		211	Upper Thermomediterranean
1040	Fabaceae	Acacia saligna (Labill.) H.L.Wendl.	P scap	Australia	Neophyte	Invasive	Seed, Vegetative	Forestry, Stabilization	Main	13,05045	37,66268	224	plain	2010-08	3.1.1		211	Upper Thermomediterranean
1998		no alien plant identified							Main	13,10466	37,64983	271	plain	2010-08	3.1.1		211	Upper Thermomediterranean
2000		no alien plant identified							Main	13,13478	37,64701	272	plain	2010-08	3.1.1		231	Lower Mesomediterranean
1999		no alien plant identified							Main	13,11558	37,64602	287	plain	2010-08	3.1.1		211	Upper Thermomediterranean
2001		no alien plant identified							Main	13,16651	37,64809	336	hill	2010-08	3.1.1		211	Lower Mesomediterranean
2027		no alien plant identified							Main	13,17833	37,65511	368	hill	2010-08	3.1.1	ITA020048	211	Lower Mesomediterranean
2002		no alien plant identified							Main	13,20902	37,66294	422	hill	2010-08	3.1.1	ITA020048	211	Lower Mesomediterranean
2025		no alien plant identified							Main	13,19247	37,66110	424	hill	2010-08	3.1.1	ITA020048	211	Lower Mesomediterranean
2003		no alien plant identified							Main	13,26001	37,67978	495	hill	2010-08	4.3.1		227m	Lower Mesomediterranean
2015	Nyctaginaceae	Mirabilis jalapa L.	G bulb	Trop. America	Neophyte	Naturalized	Seed	Ornamental	Main	13,41010	37,70352	574	hill	2010-08	4.3.1		231	Upper Mesomediterranean
2023	Anacardiaceae	Rhus coriaria L.	P caesp	S Europe, W Asia	Archaeophyte	Naturalized	Seed, Vegetative	Industrial	Main	13,39492	37,70038	587	hill	2010-08	4.3.1		231	Upper Mesomediterranean
2013		no alien plant identified							Main	13,39037	37,69547	590	hill	2010-08	4.3.1		231	Lower Mesomediterranean
2010	Anacardiaceae	Rhus coriaria L.	P caesp	S Europe, W Asia	Archaeophyte	Naturalized	Seed, Vegetative	Industrial	Main	13,36455	37,69410	593	hill	2010-08	4.3.1	ITA020036	211	Lower Mesomediterranean
2011		no alien plant identified							Main	13,37551	37,68597	593	hill	2010-08	4.3.1		211	Lower Mesomediterranean
2014		no alien plant identified							Main	13,35465	37,69374	620	mountain	2010-08	4.3.1	ITA020036	211	Lower Mesomediterranean
2026	Anacardiaceae	Rhus coriaria L.	P caesp	S Europe, W Asia	Archaeophyte	Naturalized	Seed, Vegetative	Industrial	Main	13,24177	37,67049	627	mountain	2010-08	4.3.1		314	Lower Mesomediterranean
2004		no alien plant identified							Main	13,27810	37,69104	628	mountain	2010-08	4.3.1		227m	Lower Mesomediterranean
2012		no alien plant identified							Main	13,38401	37,68520	663	mountain	2010-08	4.3.1		231	Upper Mesomediterranean
2009		no alien plant identified							Main	13,34549	37,69673	673	mountain	2010-08	4.3.1	ITA020036	211	Lower Mesomediterranean
2022		no alien plant identified							Main	13,41386	37,71222	677	mountain	2010-08	4.3.1		211	Upper Mesomediterranean
2288		no alien plant identified							Main	13,41440	37,73196	682	mountain	2010-08	3.1.2		231	Upper Mesomediterranean
2005		no alien plant identified							Main	13,28588	37,70111	683	mountain	2010-08	4.3.1		227m	Upper Mesomediterranean
2007		no alien plant identified							Main	13,31213	37,70077	687	mountain	2010-08	4.3.1		211	Lower Mesomediterranean
2008		no alien plant identified							Main	13,32708	37,69665	699	mountain	2010-08	4.3.1		211	Lower Mesomediterranean
2024		no alien plant identified							Main	13,33480	37,69615	719	mountain	2010-08	4.3.1	ITA020036	211	Lower Mesomediterranean
2016	Anacardiaceae	Rhus coriaria L.	P caesp	S Europe, W Asia	Archaeophyte	Naturalized	Seed, Vegetative	Industrial	Main	13,43198	37,70986	777	mountain	2010-08	4.3.1		231	Upper Mesomediterranean
2006		no alien plant identified							Main	13,30230	37,70576	778	mountain	2010-08	4.3.1	ITA020036	211	Lower Mesomediterranean
2287	Asparagaceae	Agave americana L. subsp. americana	P caesp	C N America	Neophyte	Naturalized	Seed	Ornamental, Stabilization	Main	13,41810	37,72002	785	mountain	2010-08	4.3.1		231	Upper Mesomediterranean
2286	Anacardiaceae	Rhus coriaria L.	P caesp	S Europe, W Asia	Archaeophyte	Naturalized	Seed, Vegetative	Industrial	Main	13,41856	37,71979	785	mountain	2010-08	4.3.1		231	Upper Mesomediterranean
2019		no alien plant identified							Main	13,46173	37,70841	799	mountain	2010-08	4.3.1		322	Upper Mesomediterranean
2285		no alien plant identified							Main	13,43000	37,71344	799	mountain	2010-08	4.3.1		231	Upper Mesomediterranean
2017		no alien plant identified							Main	13,44533	37,71411	814	mountain	2010-08	4.3.1		231	Upper Mesomediterranean
2018		no alien plant identified							Main	13,45482	37,70965	815	mountain	2010-08	4.3.1		223	Upper Mesomediterranean
2020	Anacardiaceae	Rhus coriaria L.	P caesp	S Europe, W Asia	Archaeophyte	Naturalized	Seed, Vegetative	Industrial	Main	13,46891	37,70497	816	mountain	2010-08	4.3.1		223	Upper Mesomediterranean
2021		no alien plant identified							Main	13,47593	37,69817	818	mountain	2010-08	4.3.1		211	Upper Mesomediterranean
1829		no alien plant identified							Main	14,47702	37,79845	600	mountain	2010-09	3.2.3		332	Lower Mesomediterranean
1735		no alien plant identified							Main	14,47791	37,80397	613	mountain	2010-09	3.2.3		211	Upper Mesomediterranean
803		no alien plant identified							Local	14,47622	37,80857	618	mountain	2010-09	3.2.3		211	Lower Mesomediterranean
1833		no alien plant identified							Main	14,46688	37,79529	618	mountain	2010-09	3.2.3		211	Upper Mesomediterranean
1834		no alien plant identified							Main	14,46334	37,79759	630	mountain	2010-09	3.2.3		211	Upper Mesomediterranean
1830		no alien plant identified							Main	14,47789	37,79341	642	mountain	2010-09	3.2.3		211	Lower Mesomediterranean
1832		no alien plant identified							Main	14,47001	37,79372	655	mountain	2010-09	3.2.3		211	Upper Mesomediterranean
1835		no alien plant identified							Main	14,45877	37,79931	658	mountain	2010-09	3.2.3		211	Upper Mesomediterranean
802		no alien plant identified							Local	14,46926	37,81273	670	mountain	2010-09	3.2.3		211	Upper Mesomediterranean
1831		no alien plant identified							Main	14,47390	37,79223	671	mountain	2010-09	3.2.3		211	Lower Mesomediterranean
1836		no alien plant identified							Main	14,45439	37,79852	671	mountain	2010-09	3.2.3		211	Upper Mesomediterranean
838		no alien plant identified							Local	14,38793	37,74763	674	mountain	2010-09	3.2.3		321	Upper Mesomediterranean
1837		no alien plant identified							Main	14,45118	37,79521	686	mountain	2010-09	3.2.3		211	Upper Mesomediterranean
1838		no alien plant identified							Main	14,44895	37,79068	695	mountain	2010-09	3.2.3		211	Upper Mesomediterranean
1839		no alien plant identified							Main	14,44532	37,78695	713	mountain	2010-09	3.2.3		211	Upper Mesomediterranean
1840		no alien plant identified							Main	14,43880	37,78688	743	mountain	2010-09	3.2.3		211	Upper Mesomediterranean
837	Cactaceae	Opuntia ficus-indica (L.) Mill.	P succ	C America	Neophyte	Invasive	Seed, Vegetative	Agricultural	Local	14,41200	37,75894	744	mountain	2010-09	3.2.3		112	Upper Mesomediterranean
1842		no alien plant identified							Main	14,43493	37,78070	759	mountain	2010-09	3.2.3		211	Upper Mesomediterranean
1841		no alien plant identified							Main	14,43379	37,78653	760	mountain	2010-09	3.2.3		211	Upper Mesomediterranean
836		no alien plant identified							Local	14,42715	37,76546	769	mountain	2010-09	3.2.3		211	Upper Mesomediterranean
781		no alien plant identified							Local	14,47940	37,97330	828	mountain	2010-09	4.6.2	ITA030043	311	Upper Mesomediterranean
801		no alien plant identified							Local	14,47081	37,82193	829	mountain	2010-09	3.2.3		211	Upper Mesomediterranean
800		no alien plant identified							Local	14,47228	37,83237	918	mountain	2010-09	4.6.2		322	Upper Mesomediterranean
782		no alien plant identified							Local	14,48885	37,96535	935	mountain	2010-09	4.6.2		314	Upper Mesomediterranean
799		no alien plant identified							Local	14,47873	37,83957	959	mountain	2010-09	4.6.2		211	Upper Mesomediterranean
783		no alien plant identified							Local	14,49636	37,95811	1082	mountain	2010-09	4.6.2	ITA030014	311	Upper Mesomediterranean
798		no alien plant identified							Local	14,48471	37,85188	1119	mountain	2010-09	4.6.2		231	Supramediterranean
796		no alien plant identified							Local	14,49990	37,86956	1168	mountain	2010-09	4.6.2	ITA030043	322	Supramediterranean
797		no alien plant identified							Local	14,49005	37,86111	1175	mountain	2010-09	4.6.2		322	Supramediterranean
795		no alien plant identified							Local	14,49928	37,87485	1184	mountain	2010-09	4.6.2	ITA030043	322	Supramediterranean
784		no alien plant identified							Local	14,50623	37,95530	1188	mountain	2010-09	4.6.2	ITA030014	311	Supramediterranean
794		no alien plant identified							Local	14,48929	37,88169	1224	mountain	2010-09	4.6.1	ITA030014	314	Supramediterranean
785		no alien plant identified							Local	14,51122	37,94736	1232	mountain	2010-09	4.6.1	ITA030014	311	Supramediterranean
786		no alien plant identified							Local	14,51082	37,93803	1296	mountain	2010-09	4.6.1	ITA030014	314	Supramediterranean
787		no alien plant identified							Local	14,51123	37,93063	1352	mountain	2010-09	4.6.1	ITA030014	311	Supramediterranean
788		no alien plant identified							Local	14,51382	37,92193	1397	mountain	2010-09	4.6.1	ITA030014	311	Supramediterranean
789		no alien plant identified							Local	14,51142	37,91448	1422	mountain	2010-09	4.6.1	ITA030014	311	Supramediterranean
793		no alien plant identified							Local	14,50246	37,89257	1438	mountain	2010-09	4.6.1	ITA030014	311	Supramediterranean
790		no alien plant identified							Local	14,51428	37,90786	1470	mountain	2010-09	4.6.1	ITA030014	311	Supramediterranean
791		no alien plant identified							Local	14,50657	37,90621	1470	mountain	2010-09	4.6.1	ITA030014	311	Supramediterranean
792		no alien plant identified							Local	14,50300	37,90194	1503	mountain	2010-09	4.6.1	ITA030014	311	Supramediterranean
1780		no alien plant identified							Main	13,47727	37,49071	65	plain	2014-10	3.2.1		222	Lower Thermomediterranean
1745	Poaceae	Arundo donax L.	G rhiz	W Asia	Archaeophyte	Invasive	Seed, Vegetative	Industrial, Stabilization	Main	13,45549	38,02399	102	plain	2014-10	3.1.2		211	Lower Thermomediterranean
1743	Euphorbiaceae	Ricinus communis L.	P scap	E Medit., E Africa, India	Archaeophyte	Naturalized	Seed	Industrial	Main	13,45525	38,02435	102	plain	2014-10	3.1.2		211	Lower Thermomediterranean
1744	Cactaceae	Opuntia ficus-indica (L.) Mill.	P succ	C America	Neophyte	Invasive	Seed, Vegetative	Agricultural	Main	13,45543	38,02429	103	plain	2014-10	3.1.2		211	Lower Thermomediterranean
1756	Poaceae	Arundo donax L.	G rhiz	W Asia	Archaeophyte	Invasive	Seed, Vegetative	Industrial, Stabilization	Main	13,45440	38,00963	109	plain	2014-10	3.1.2		221	Lower Thermomediterranean
1794		no alien plant identified							Main	13,57070	37,33288	111	plain	2014-10	3.2.1		211	Lower Thermomediterranean
1753	Poaceae	Cenchrus setaceus (Forssk.) Morrone	H caesp	E N Africa	Neophyte	Invasive	Seed	Fodder	Main	13,46021	38,03797	112	plain	2014-10	3.1.2		221	Lower Thermomediterranean
1754	Cactaceae	Opuntia ficus-indica (L.) Mill.	P succ	C America	Neophyte	Invasive	Seed, Vegetative	Agricultural	Main	13,46016	38,03785	113	plain	2014-10	3.1.2		221	Lower Thermomediterranean
1755	Fabaceae	Parkinsonia aculeata L.	P scap	Trop. America	Neophyte	Invasive	Seed, Vegetative	Ornamental	Main	13,46000	38,03754	116	plain	2014-10	3.1.2		221	Lower Thermomediterranean
1779		no alien plant identified							Main	13,45631	37,49222	128	plain	2014-10	3.2.1		211	Upper Thermomediterranean
1741	Poaceae	Arundo donax L.	G rhiz	W Asia	Archaeophyte	Invasive	Seed, Vegetative	Industrial, Stabilization	Main	13,46086	38,04941	129	plain	2014-10	3.1.2		221	Lower Thermomediterranean
1739	Fabaceae	Robinia pseudoacacia L.	P scap	N America	Neophyte	Naturalized	Seed, Vegetative	Forestry, Stabilization	Main	13,46107	38,04953	129	plain	2014-10	3.1.2		221	Lower Thermomediterranean
1740	Cactaceae	Opuntia ficus-indica (L.) Mill.	P succ	C America	Neophyte	Invasive	Seed, Vegetative	Agricultural	Main	13,46063	38,04938	130	plain	2014-10	3.1.2		221	Upper Thermomediterranean
1793	Cactaceae	Opuntia ficus-indica (L.) Mill.	P succ	C America	Neophyte	Invasive	Seed, Vegetative	Agricultural	Main	13,55866	37,35200	130	plain	2014-10	3.2.1		211	Lower Thermomediterranean
1751	Fabaceae	Acacia saligna (Labill.) H.L.Wendl.	P scap	Australia	Neophyte	Invasive	Seed, Vegetative	Forestry, Stabilization	Main	13,46180	38,06225	139	plain	2014-10	3.1.2		221	Lower Thermomediterranean
1752	Simaroubaceae	Ailanthus altissima (Mill.) Swingle	P scap	E Asia	Neophyte	Invasive	Seed, Vegetative	Forestry, Industrial, Stabilization	Main	13,46184	38,06199	139	plain	2014-10	3.1.2		221	Lower Thermomediterranean
1742	Anacardiaceae	Rhus coriaria L.	P caesp	S Europe, W Asia	Archaeophyte	Naturalized	Seed, Vegetative	Industrial	Main	13,46020	38,04923	141	plain	2014-10	3.1.2		221	Lower Thermomediterranean
1778	Fabaceae	Acacia saligna (Labill.) H.L.Wendl.	P scap	Australia	Neophyte	Invasive	Seed, Vegetative	Forestry, Stabilization	Main	13,43883	37,49785	142	plain	2014-10	3.2.1		231	Upper Thermomediterranean
1746	Convolvulaceae	Ipomoea indica (Burm.) Merr.	G rhiz	W Asia	Neophyte	Invasive	Seed	Ornamental	Main	13,46187	38,05436	146	plain	2014-10	3.1.2		221	Lower Thermomediterranean
1750	Cactaceae	Opuntia ficus-indica (L.) Mill.	P succ	C America	Neophyte	Invasive	Seed, Vegetative	Agricultural	Main	13,46202	38,06229	150	plain	2014-10	3.1.2		221	Lower Thermomediterranean
1749	Crassulaceae	Aeonium arboreum (L.) Webb & Berthel.	NP	Canary Is.	Archaeophyte	Casual	Seed	Forestry, Stabilization	Main	13,46204	38,06217	151	plain	2014-10	3.1.2		221	Lower Thermomediterranean
1747	Cactaceae	Opuntia stricta (Haw.) Haw.	P succ	Trop. America	Neophyte	Invasive	Seed, Vegetative	Ornamental	Main	13,46204	38,06213	151	plain	2014-10	3.1.2		221	Lower Thermomediterranean
1748	Poaceae	Cenchrus setaceus (Forssk.) Morrone	H caesp	E N Africa	Neophyte	Invasive	Seed	Fodder	Main	13,46206	38,06204	152	plain	2014-10	3.1.2		221	Lower Thermomediterranean
1781		no alien plant identified							Main	13,48529	37,48284	163	plain	2014-10	3.2.1		314	Lower Thermomediterranean
1757	Cactaceae	Opuntia ficus-indica (L.) Mill.	P succ	C America	Neophyte	Invasive	Seed, Vegetative	Agricultural	Main	13,44967	37,99510	166	plain	2014-10	3.1.2		231	Upper Thermomediterranean
1797	Cactaceae	Opuntia ficus-indica (L.) Mill.	P succ	C America	Neophyte	Invasive	Seed, Vegetative	Agricultural	Main	13,57269	37,32286	184	plain	2014-10	3.2.1		226	Upper Thermomediterranean
1795	Fabaceae	Leucaena leucocephala (Lam.) de Wit subsp. glabrata (Rose) Zárate	P scap	C America	Neophyte	Naturalized	Seed	Ornamental	Main	13,57602	37,32191	193	plain	2014-10	3.2.1		111	Upper Thermomediterranean
1792		no alien plant identified							Main	13,54463	37,36740	195	plain	2014-10	3.2.1		211	Upper Thermomediterranean
1796	Asparagaceae	Agave americana L. subsp. americana	P caesp	C N America	Neophyte	Naturalized	Seed	Ornamental, Stabilization	Main	13,57386	37,32307	209	plain	2014-10	3.2.1		226	Upper Thermomediterranean
1791	Asteraceae	Symphyotrichum squamatum (Spreng.) G.L.Nesom	T scap	S America	Neophyte	Naturalized	Seed	no recorded use	Main	13,53236	37,37521	249	plain	2014-10	3.2.1		211	Upper Thermomediterranean
1782		no alien plant identified							Main	13,48562	37,46982	251	plain	2014-10	3.2.1		211	Upper Thermomediterranean
1777		no alien plant identified							Main	13,42582	37,50368	262	plain	2014-10	3.2.1		231	Upper Thermomediterranean
1758	Asteraceae	Symphyotrichum squamatum (Spreng.) G.L.Nesom	T scap	S America	Neophyte	Naturalized	Seed	no recorded use	Main	13,45469	37,97720	269	plain	2014-10	3.1.2		223	Upper Thermomediterranean
2311	Cactaceae	Opuntia ficus-indica (L.) Mill.	P succ	C America	Neophyte	Invasive	Seed, Vegetative	Agricultural	Main	13,45261	37,96940	291	plain	2014-10	3.1.2		112	Upper Thermomediterranean
1790	Fabaceae	Acacia saligna (Labill.) H.L.Wendl.	P scap	Australia	Neophyte	Invasive	Seed, Vegetative	Forestry, Stabilization	Main	13,53257	37,38697	302	hill	2014-10	3.2.1		224o	Upper Thermomediterranean
1783	Cactaceae	Opuntia ficus-indica (L.) Mill.	P succ	C America	Neophyte	Invasive	Seed, Vegetative	Agricultural	Main	13,48207	37,46123	322	hill	2014-10	3.2.1		224o	Upper Thermomediterranean
1776	Aizoaceae	Mesembryanthemum cordifolium L.f.	Ch suffr	S Africa	Neophyte	Naturalized	Vegetative	Ornamental	Main	13,43135	37,51423	334	hill	2014-10	3.2.1		231	Upper Thermomediterranean
1785		no alien plant identified							Main	13,50093	37,45406	335	hill	2014-10	3.2.1		211	Upper Thermomediterranean
1786		no alien plant identified							Main	13,50013	37,44482	341	hill	2014-10	3.2.1		321	Lower Mesomediterranean
2310	Simaroubaceae	Ailanthus altissima (Mill.) Swingle	P scap	E Asia	Neophyte	Invasive	Seed, Vegetative	Forestry, Industrial, Stabilization	Main	13,44281	37,96959	350	hill	2014-10	3.1.2		231	Upper Thermomediterranean
1068	Anacardiaceae	Rhus coriaria L.	P caesp	S Europe, W Asia	Archaeophyte	Naturalized	Seed, Vegetative	Industrial	Main	13,43865	37,59472	364	hill	2014-10	3.2.1		227m	Upper Thermomediterranean
1784		no alien plant identified							Main	13,49160	37,45475	370	hill	2014-10	3.2.1		211	Upper Thermomediterranean
1067		no alien plant identified							Main	13,43673	37,60721	372	hill	2014-10	3.2.1		226	Lower Mesomediterranean
2309	Simaroubaceae	Ailanthus altissima (Mill.) Swingle	P scap	E Asia	Neophyte	Invasive	Seed, Vegetative	Forestry, Industrial, Stabilization	Main	13,43745	37,96573	391	hill	2014-10	3.1.2		231	Upper Thermomediterranean
1069		no alien plant identified							Main	13,44653	37,58531	395	hill	2014-10	3.2.1		227m	Lower Mesomediterranean
1078	Simaroubaceae	Ailanthus altissima (Mill.) Swingle	P scap	E Asia	Neophyte	Invasive	Seed, Vegetative	Forestry, Industrial, Stabilization	Main	13,43224	37,52336	402	hill	2014-10	3.2.1		111	Upper Thermomediterranean
1787	Simaroubaceae	Ailanthus altissima (Mill.) Swingle	P scap	E Asia	Neophyte	Invasive	Seed, Vegetative	Forestry, Industrial, Stabilization	Main	13,48853	37,43599	402	hill	2014-10	3.2.1		224o	Upper Thermomediterranean
2297		no alien plant identified							Main	13,31447	37,84350	414	hill	2014-10	4.2.1		232	Lower Mesomediterranean
1077	Poaceae	Arundo donax L.	G rhiz	W Asia	Archaeophyte	Invasive	Seed, Vegetative	Industrial, Stabilization	Main	13,43593	37,52944	418	hill	2014-10	3.2.1		231	Lower Mesomediterranean
2308	Fabaceae	Robinia pseudoacacia L.	P scap	N America	Neophyte	Naturalized	Seed, Vegetative	Forestry, Stabilization	Main	13,43116	37,96235	419	hill	2014-10	3.1.2		231	Upper Thermomediterranean
1789		no alien plant identified							Main	13,51917	37,41586	425	hill	2014-10	3.2.1		231	Lower Mesomediterranean
1070	Asparagaceae	Agave americana L. subsp. americana	P caesp	C N America	Neophyte	Naturalized	Seed	Ornamental, Stabilization	Main	13,44583	37,57911	439	hill	2014-10	3.2.1		227m	Lower Mesomediterranean
1071	Anacardiaceae	Rhus coriaria L.	P caesp	S Europe, W Asia	Archaeophyte	Naturalized	Seed, Vegetative	Industrial	Main	13,44580	37,57911	439	hill	2014-10	3.2.1		227m	Lower Mesomediterranean
2298		no alien plant identified							Main	13,31291	37,84780	443	hill	2014-10	4.2.1	ITA020008	211	Lower Thermomediterranean
2305		no alien plant identified							Main	13,39047	37,93590	454	hill	2014-10	4.2.1		232	Lower Mesomediterranean
1788		no alien plant identified							Main	13,49570	37,42765	457	hill	2014-10	3.2.1		224o	Lower Mesomediterranean
1066		no alien plant identified							Main	13,43419	37,61292	463	hill	2014-10	3.2.1		226	Lower Mesomediterranean
2307		no alien plant identified							Main	13,41942	37,95405	475	hill	2014-10	3.1.2		111	Upper Thermomediterranean
1775	Poaceae	Arundo donax L.	G rhiz	W Asia	Archaeophyte	Invasive	Seed, Vegetative	Industrial, Stabilization	Main	13,42917	37,53471	485	hill	2014-10	3.2.1		231	Lower Mesomediterranean
1774		no alien plant identified							Main	13,42949	37,53469	485	hill	2014-10	3.2.1		231	Lower Mesomediterranean
1072	Cactaceae	Opuntia ficus-indica (L.) Mill.	P succ	C America	Neophyte	Invasive	Seed, Vegetative	Agricultural	Main	13,45047	37,57351	504	hill	2014-10	3.2.1		227m	Lower Mesomediterranean
1076		no alien plant identified							Main	13,42853	37,54249	504	hill	2014-10	3.2.1		231	Lower Mesomediterranean
2300		no alien plant identified							Main	13,31080	37,87561	507	hill	2014-10	3.1.1		211	Lower Mesomediterranean
2299		no alien plant identified							Main	13,31287	37,85858	512	hill	2014-10	4.2.1	ITA020008	211	Lower Mesomediterranean
2296		no alien plant identified							Main	13,30197	37,83567	514	hill	2014-10	3.1.1		231	Upper Thermomediterranean
1073		no alien plant identified							Main	13,45221	37,56720	515	hill	2014-10	3.2.1		111	Lower Mesomediterranean
2295		no alien plant identified							Main	13,29470	37,82674	519	hill	2014-10	3.1.1		211	Lower Mesomediterranean
2304		no alien plant identified							Main	13,37575	37,92196	524	hill	2014-10	4.2.1	ITA020007	311	Lower Mesomediterranean
1075		no alien plant identified							Main	13,42886	37,55192	525	hill	2014-10	3.2.1		231	Lower Mesomediterranean
1074	Anacardiaceae	Rhus coriaria L.	P caesp	S Europe, W Asia	Archaeophyte	Naturalized	Seed, Vegetative	Industrial	Main	13,44512	37,56311	526	hill	2014-10	3.2.1		227m	Lower Mesomediterranean
2301		no alien plant identified							Main	13,33965	37,88664	547	hill	2014-10	3.1.1		211	Lower Mesomediterranean
2303		no alien plant identified							Main	13,37668	37,90667	549	hill	2014-10	4.2.1	ITA020007	311	Lower Mesomediterranean
2306	Poaceae	Arundo donax L.	G rhiz	W Asia	Archaeophyte	Invasive	Seed, Vegetative	Industrial, Stabilization	Main	13,41216	37,94718	556	hill	2014-10	3.1.2		232	Lower Mesomediterranean
1065		no alien plant identified							Main	13,44660	37,62458	567	hill	2014-10	3.2.1		226	Lower Mesomediterranean
1064	Anacardiaceae	Rhus coriaria L.	P caesp	S Europe, W Asia	Archaeophyte	Naturalized	Seed, Vegetative	Industrial	Main	13,45082	37,62864	594	hill	2014-10	3.2.1		226	Lower Mesomediterranean
2302	Poaceae	Arundo donax L.	G rhiz	W Asia	Archaeophyte	Invasive	Seed, Vegetative	Industrial, Stabilization	Main	13,36671	37,89151	608	mountain	2014-10	3.1.1		211	Lower Mesomediterranean
1063		no alien plant identified							Main	13,45680	37,62978	620	mountain	2014-10	4.3.1		226	Lower Mesomediterranean
2318	Cactaceae	Opuntia ficus-indica (L.) Mill.	P succ	C America	Neophyte	Invasive	Seed, Vegetative	Agricultural	Main	13,30618	37,81409	648	mountain	2014-10	3.1.2	ITA020037	211	Lower Mesomediterranean
1062		no alien plant identified							Main	13,46189	37,62880	654	mountain	2014-10	3.2.1		211	Lower Mesomediterranean
2289		no alien plant identified							Main	13,41116	37,74190	665	mountain	2014-10	3.1.2	ITA020048	211	Upper Mesomediterranean
2317		no alien plant identified							Main	13,32157	37,80294	679	mountain	2014-10	3.1.2		211	Upper Mesomediterranean
1061	Cactaceae	Opuntia ficus-indica (L.) Mill.	P succ	C America	Neophyte	Invasive	Seed, Vegetative	Agricultural	Main	13,46982	37,63356	681	mountain	2014-10	4.3.1		226	Lower Mesomediterranean
2294		no alien plant identified							Main	13,33178	37,79855	683	mountain	2014-10	3.1.2		211	Upper Mesomediterranean
2315		no alien plant identified							Main	13,34741	37,79495	685	mountain	2014-10	3.1.2		211	Upper Mesomediterranean
1060		no alien plant identified							Main	13,48463	37,63108	697	mountain	2014-10	4.3.1		226	Lower Mesomediterranean
2314		no alien plant identified							Main	13,36062	37,79474	707	mountain	2014-10	3.1.2		211	Upper Mesomediterranean
2290		no alien plant identified							Main	13,39991	37,74588	714	mountain	2014-10	3.1.2	ITA020048	211	Upper Mesomediterranean
2292		no alien plant identified							Main	13,37585	37,76486	714	mountain	2014-10	3.1.2	ITA020048	211	Lower Mesomediterranean
2291		no alien plant identified							Main	13,38241	37,75256	719	mountain	2014-10	3.1.2	ITA020037	321	Upper Mesomediterranean
2316		no alien plant identified							Main	13,37365	37,77123	719	mountain	2014-10	3.1.2	ITA020048	211	Lower Mesomediterranean
2313		no alien plant identified							Main	13,37360	37,77769	730	mountain	2014-10	3.1.2		211	Upper Mesomediterranean
2293		no alien plant identified							Main	13,36846	37,78855	744	mountain	2014-10	3.1.2		211	Upper Mesomediterranean
1059		no alien plant identified							Main	13,49533	37,62335	807	mountain	2014-10	4.3.1		312	Lower Mesomediterranean
1050		no alien plant identified							Main	13,47306	37,69117	836	mountain	2014-10	4.3.1		211	Upper Mesomediterranean
1049		no alien plant identified							Main	13,48737	37,69714	842	mountain	2014-10	4.3.1		211	Upper Mesomediterranean
1054	Simaroubaceae	Ailanthus altissima (Mill.) Swingle	P scap	E Asia	Neophyte	Invasive	Seed, Vegetative	Forestry, Industrial, Stabilization	Main	13,48282	37,67087	847	mountain	2014-10	4.3.1	ITA020048	211	Upper Mesomediterranean
1055		no alien plant identified							Main	13,48683	37,66490	865	mountain	2014-10	4.3.1	ITA020048	211	Upper Mesomediterranean
1056		no alien plant identified							Main	13,48660	37,65713	866	mountain	2014-10	4.3.1	ITA020048	211	Upper Mesomediterranean
1053		no alien plant identified							Main	13,47822	37,67733	872	mountain	2014-10	4.3.1	ITA020028	211	Upper Mesomediterranean
1057		no alien plant identified							Main	13,48974	37,65015	876	mountain	2014-10	4.3.1	ITA020048	211	Upper Mesomediterranean
1051		no alien plant identified							Main	13,46765	37,68570	887	mountain	2014-10	4.3.1		231	Upper Mesomediterranean
1052		no alien plant identified							Main	13,47247	37,68104	899	mountain	2014-10	4.3.1		322	Upper Mesomediterranean
1058		no alien plant identified							Main	13,49408	37,63840	924	mountain	2014-10	4.3.1	ITA020048	211	Upper Mesomediterranean
625	Fabaceae	Acacia saligna (Labill.) H.L.Wendl.	P scap	Australia	Neophyte	Invasive	Seed, Vegetative	Forestry, Stabilization	Local	14,91171	36,72475	0	plain	2015-07	2.3.1		112	Upper Thermomediterranean
866	Fabaceae	Acacia saligna (Labill.) H.L.Wendl.	P scap	Australia	Neophyte	Invasive	Seed, Vegetative	Forestry, Stabilization	Local	14,50601	36,78955	0	plain	2015-07	2.3.1		112	Lower Thermomediterranean
877	Fabaceae	Acacia saligna (Labill.) H.L.Wendl.	P scap	Australia	Neophyte	Invasive	Seed, Vegetative	Forestry, Stabilization	Local	14,46077	36,84094	0	plain	2015-07	2.3.1		212	Lower Thermomediterranean
887	Fabaceae	Acacia saligna (Labill.) H.L.Wendl.	P scap	Australia	Neophyte	Invasive	Seed, Vegetative	Forestry, Stabilization	Local	14,42070	36,92190	0	plain	2015-07	2.3.1		211	Lower Thermomediterranean
879	Asparagaceae	Agave sisalana Perrine	P caesp	C America	Neophyte	Naturalized	Seed	Industrial, Ornamental, Stabilization	Local	14,45821	36,84437	0	plain	2015-07	2.3.1		212	Lower Thermomediterranean
638	Poaceae	Arundo donax L.	G rhiz	W Asia	Archaeophyte	Invasive	Seed, Vegetative	Industrial, Stabilization	Local	15,00783	36,70701	0	plain	2015-07	2.3.1	ITA090003	211s	Lower Thermomediterranean
842	Poaceae	Arundo donax L.	G rhiz	W Asia	Archaeophyte	Invasive	Seed, Vegetative	Industrial, Stabilization	Local	14,96242	36,69475	0	plain	2015-07	2.3.1		232s	Lower Thermomediterranean
845	Poaceae	Arundo donax L.	G rhiz	W Asia	Archaeophyte	Invasive	Seed, Vegetative	Industrial, Stabilization	Local	14,76846	36,71486	0	plain	2015-07	2.3.1		231	Lower Thermomediterranean
850	Poaceae	Arundo donax L.	G rhiz	W Asia	Archaeophyte	Invasive	Seed, Vegetative	Industrial, Stabilization	Local	14,69638	36,72154	0	plain	2015-07	2.3.1		111	Lower Thermomediterranean
852	Poaceae	Arundo donax L.	G rhiz	W Asia	Archaeophyte	Invasive	Seed, Vegetative	Industrial, Stabilization	Local	14,68527	36,73563	0	plain	2015-07	2.3.1		231	Lower Thermomediterranean
858	Poaceae	Arundo donax L.	G rhiz	W Asia	Archaeophyte	Invasive	Seed, Vegetative	Industrial, Stabilization	Local	14,61847	36,76655	0	plain	2015-07	2.3.1		212	Lower Thermomediterranean
861	Poaceae	Arundo donax L.	G rhiz	W Asia	Archaeophyte	Invasive	Seed, Vegetative	Industrial, Stabilization	Local	14,57352	36,78035	0	plain	2015-07	2.3.1		211	Lower Thermomediterranean
863	Poaceae	Arundo donax L.	G rhiz	W Asia	Archaeophyte	Invasive	Seed, Vegetative	Industrial, Stabilization	Local	14,54208	36,78233	0	plain	2015-07	2.3.1		111	Lower Thermomediterranean
868	Poaceae	Arundo donax L.	G rhiz	W Asia	Archaeophyte	Invasive	Seed, Vegetative	Industrial, Stabilization	Local	14,48947	36,80032	0	plain	2015-07	2.3.1		212	Lower Thermomediterranean
869	Poaceae	Arundo donax L.	G rhiz	W Asia	Archaeophyte	Invasive	Seed, Vegetative	Industrial, Stabilization	Local	14,48299	36,80630	0	plain	2015-07	2.3.1		211	Lower Thermomediterranean
871	Poaceae	Arundo donax L.	G rhiz	W Asia	Archaeophyte	Invasive	Seed, Vegetative	Industrial, Stabilization	Local	14,47685	36,81430	0	plain	2015-07	2.3.1		212	Lower Thermomediterranean
880	Poaceae	Arundo donax L.	G rhiz	W Asia	Archaeophyte	Invasive	Seed, Vegetative	Industrial, Stabilization	Local	14,45822	36,84440	0	plain	2015-07	2.3.1		212	Lower Thermomediterranean
885	Poaceae	Arundo donax L.	G rhiz	W Asia	Archaeophyte	Invasive	Seed, Vegetative	Industrial, Stabilization	Local	14,42882	36,89943	0	plain	2015-07	2.3.1		112	Lower Thermomediterranean
888	Poaceae	Arundo donax L.	G rhiz	W Asia	Archaeophyte	Invasive	Seed, Vegetative	Industrial, Stabilization	Local	14,42062	36,92199	0	plain	2015-07	2.3.1		211	Lower Thermomediterranean
889	Poaceae	Arundo donax L.	G rhiz	W Asia	Archaeophyte	Invasive	Seed, Vegetative	Industrial, Stabilization	Local	14,41411	36,93193	0	plain	2015-07	2.3.1		212	Lower Thermomediterranean
894	Poaceae	Arundo donax L.	G rhiz	W Asia	Archaeophyte	Invasive	Seed, Vegetative	Industrial, Stabilization	Local	14,39739	36,95583	0	plain	2015-07	2.3.1		212	Lower Thermomediterranean
856	Cactaceae	Austrocylindropuntia cylindrica (Lam.) Backeb.	P succ	S America	Neophyte	Naturalized	Seed, Vegetative	Ornamental	Local	14,65400	36,75653	0	plain	2015-07	2.3.1		212	Lower Thermomediterranean
847	Verbenaceae	Lantana camara L. subsp. aculeata (L.) R.W.Sanders	P caesp	C S America	Neophyte	Naturalized	Seed	Ornamental	Local	14,73984	36,72235	0	plain	2015-07	2.3.1		111	Lower Thermomediterranean
840	Cactaceae	Opuntia ficus-indica (L.) Mill.	P succ	C America	Neophyte	Invasive	Seed, Vegetative	Agricultural	Local	14,96246	36,69486	0	plain	2015-07	2.3.1		232s	Lower Thermomediterranean
859	Cactaceae	Opuntia ficus-indica (L.) Mill.	P succ	C America	Neophyte	Invasive	Seed, Vegetative	Agricultural	Local	14,60269	36,77651	0	plain	2015-07	2.3.1		211	Lower Thermomediterranean
839	Oxalidaceae	Oxalis pes-caprae L.	G bulb	S Africa	Neophyte	Invasive	Vegetative	Ornamental	Local	14,98202	36,69639	0	plain	2015-07	2.3.1	ITA090003	232s	Lower Thermomediterranean
846	Euphorbiaceae	Ricinus communis L.	P scap	E Medit., E Africa, India	Archaeophyte	Naturalized	Seed	Industrial	Local	14,76851	36,71507	0	plain	2015-07	2.3.1		231	Lower Thermomediterranean
848	Euphorbiaceae	Ricinus communis L.	P scap	E Medit., E Africa, India	Archaeophyte	Naturalized	Seed	Industrial	Local	14,71646	36,72176	0	plain	2015-07	2.3.1		323	Lower Thermomediterranean
870	Euphorbiaceae	Ricinus communis L.	P scap	E Medit., E Africa, India	Archaeophyte	Naturalized	Seed	Industrial	Local	14,47671	36,81428	0	plain	2015-07	2.3.1		212	Upper Thermomediterranean
893	Euphorbiaceae	Ricinus communis L.	P scap	E Medit., E Africa, India	Archaeophyte	Naturalized	Seed	Industrial	Local	14,39742	36,95575	0	plain	2015-07	2.3.1		212	Upper Thermomediterranean
841	Poaceae	Saccharum biflorum Forssk.	H caesp	Africa, Asia	Neophyte	Naturalized	Seed, Vegetative	Stabilization	Local	14,96241	36,69489	0	plain	2015-07	2.3.1		232s	Lower Thermomediterranean
844	Poaceae	Saccharum biflorum Forssk.	H caesp	Africa, Asia	Neophyte	Naturalized	Seed, Vegetative	Stabilization	Local	14,76862	36,71487	0	plain	2015-07	2.3.1		231	Lower Thermomediterranean
849	Poaceae	Saccharum biflorum Forssk.	H caesp	Africa, Asia	Neophyte	Naturalized	Seed, Vegetative	Stabilization	Local	14,69644	36,72151	0	plain	2015-07	2.3.1		111	Lower Thermomediterranean
878	Poaceae	Saccharum biflorum Forssk.	H caesp	Africa, Asia	Neophyte	Naturalized	Seed, Vegetative	Stabilization	Local	14,45805	36,84453	0	plain	2015-07	2.3.1		212	Lower Thermomediterranean
851		no alien plant identified							Local	14,68638	36,72639	0	plain	2015-07	2.3.1		111	Lower Thermomediterranean
853		no alien plant identified							Local	14,68429	36,74476	0	plain	2015-07	2.3.1		323	Lower Thermomediterranean
854		no alien plant identified							Local	14,67492	36,75069	0	plain	2015-07	2.3.1		212	Lower Thermomediterranean
855		no alien plant identified							Local	14,66424	36,75335	0	plain	2015-07	2.3.1		212	Lower Thermomediterranean
857		no alien plant identified							Local	14,63447	36,76395	0	plain	2015-07	2.3.1		111	Lower Thermomediterranean
860		no alien plant identified							Local	14,58815	36,77891	0	plain	2015-07	2.3.1	ITA080001	211	Lower Thermomediterranean
862		no alien plant identified							Local	14,55937	36,78203	0	plain	2015-07	2.3.1		111	Lower Thermomediterranean
864		no alien plant identified							Local	14,52914	36,78269	0	plain	2015-07	2.3.1		111	Lower Thermomediterranean
865		no alien plant identified							Local	14,51837	36,78820	0	plain	2015-07	2.3.1		111	Lower Thermomediterranean
867		no alien plant identified							Local	14,49361	36,79121	0	plain	2015-07	2.3.1		112	Lower Thermomediterranean
883		no alien plant identified							Local	14,44115	36,87423	0	plain	2015-07	2.3.1	ITA080004	211	Lower Thermomediterranean
884		no alien plant identified							Local	14,43653	36,88450	0	plain	2015-07	2.3.1		111	Lower Thermomediterranean
886		no alien plant identified							Local	14,42568	36,91083	0	plain	2015-07	2.3.1		212	Lower Thermomediterranean
620	Fabaceae	Acacia saligna (Labill.) H.L.Wendl.	P scap	Australia	Neophyte	Invasive	Seed, Vegetative	Forestry, Stabilization	Local	14,92192	36,71890	2	plain	2015-07	2.3.1		112	Lower Thermomediterranean
637	Poaceae	Arundo donax L.	G rhiz	W Asia	Archaeophyte	Invasive	Seed, Vegetative	Industrial, Stabilization	Local	15,02760	36,71349	2	plain	2015-07	4.9.2		232s	Lower Thermomediterranean
619		no alien plant identified							Local	14,94179	36,70527	3	plain	2015-07	2.3.1		112	Lower Thermomediterranean
752	Poaceae	Arundo donax L.	G rhiz	W Asia	Archaeophyte	Invasive	Seed, Vegetative	Industrial, Stabilization	Local	15,03923	36,71464	6	plain	2015-07	4.9.2		232s	Upper Thermomediterranean
903	Poaceae	Arundo donax L.	G rhiz	W Asia	Archaeophyte	Invasive	Seed, Vegetative	Industrial, Stabilization	Local	14,34589	37,02731	8	plain	2015-07	3.2.5	ITA050001	232	Lower Thermomediterranean
624		no alien plant identified							Local	14,86144	36,73113	9	plain	2015-07	2.3.1		112	Lower Thermomediterranean
876	Poaceae	Saccharum biflorum Forssk.	H caesp	Africa, Asia	Neophyte	Naturalized	Seed, Vegetative	Stabilization	Local	14,46969	36,84019	10	plain	2015-07	4.9.2		212	Lower Thermomediterranean
898	Poaceae	Arundo donax L.	G rhiz	W Asia	Archaeophyte	Invasive	Seed, Vegetative	Industrial, Stabilization	Local	14,37445	37,00694	11	plain	2015-07	3.2.5	ITA050001	211	Lower Thermomediterranean
900	Poaceae	Arundo donax L.	G rhiz	W Asia	Archaeophyte	Invasive	Seed, Vegetative	Industrial, Stabilization	Local	14,36284	37,01185	11	plain	2015-07	3.2.5	ITA050001	232	Lower Thermomediterranean
899	Euphorbiaceae	Ricinus communis L.	P scap	E Medit., E Africa, India	Archaeophyte	Naturalized	Seed	Industrial	Local	14,36280	37,01187	11	plain	2015-07	3.2.5	ITA050001	232	Lower Thermomediterranean
843	Cactaceae	Opuntia ficus-indica (L.) Mill.	P succ	C America	Neophyte	Invasive	Seed, Vegetative	Agricultural	Local	14,79549	36,71529	15	plain	2015-07	4.9.2		212	Lower Thermomediterranean
897		no alien plant identified							Local	14,37736	36,98815	15	plain	2015-07	3.2.5		212	Lower Thermomediterranean
901	Poaceae	Saccharum biflorum Forssk.	H caesp	Africa, Asia	Neophyte	Naturalized	Seed, Vegetative	Stabilization	Local	14,35619	37,02226	16	plain	2015-07	3.2.5	ITA050001	232	Lower Thermomediterranean
902	Poaceae	Arundo donax L.	G rhiz	W Asia	Archaeophyte	Invasive	Seed, Vegetative	Industrial, Stabilization	Local	14,35615	37,02243	17	plain	2015-07	3.2.5	ITA050001	232	Lower Thermomediterranean
621	Poaceae	Arundo donax L.	G rhiz	W Asia	Archaeophyte	Invasive	Seed, Vegetative	Industrial, Stabilization	Local	14,88907	36,72994	19	plain	2015-07	2.3.1		231	Lower Thermomediterranean
896	Poaceae	Arundo donax L.	G rhiz	W Asia	Archaeophyte	Invasive	Seed, Vegetative	Industrial, Stabilization	Local	14,38372	36,97662	19	plain	2015-07	3.2.5		221	Upper Thermomediterranean
623	Fabaceae	Acacia saligna (Labill.) H.L.Wendl.	P scap	Australia	Neophyte	Invasive	Seed, Vegetative	Forestry, Stabilization	Local	14,88872	36,73008	22	plain	2015-07	2.3.1		231	Lower Thermomediterranean
622	Poaceae	Saccharum biflorum Forssk.	H caesp	Africa, Asia	Neophyte	Naturalized	Seed, Vegetative	Stabilization	Local	14,88883	36,73004	22	plain	2015-07	2.3.1		231	Lower Thermomediterranean
872	Poaceae	Arundo donax L.	G rhiz	W Asia	Archaeophyte	Invasive	Seed, Vegetative	Industrial, Stabilization	Local	14,47851	36,82482	25	plain	2015-07	4.9.2		212	Lower Thermomediterranean
895	Poaceae	Arundo donax L.	G rhiz	W Asia	Archaeophyte	Invasive	Seed, Vegetative	Industrial, Stabilization	Local	14,39264	36,96504	25	plain	2015-07	3.2.5		221	Upper Thermomediterranean
626	Asteraceae	Erigeron canadensis L.	T scap	N America	Neophyte	Invasive	Seed	no recorded use	Local	14,83579	36,73202	26	plain	2015-07	4.9.2		112	Lower Thermomediterranean
881		no alien plant identified							Local	14,46449	36,85763	26	plain	2015-07	4.9.2		212	Lower Thermomediterranean
874	Fabaceae	Acacia saligna (Labill.) H.L.Wendl.	P scap	Australia	Neophyte	Invasive	Seed, Vegetative	Forestry, Stabilization	Local	14,47907	36,83493	27	plain	2015-07	4.9.2		212	Lower Thermomediterranean
875	Poaceae	Arundo donax L.	G rhiz	W Asia	Archaeophyte	Invasive	Seed, Vegetative	Industrial, Stabilization	Local	14,47913	36,83482	27	plain	2015-07	4.9.2		212	Lower Thermomediterranean
873	Cactaceae	Opuntia ficus-indica (L.) Mill.	P succ	C America	Neophyte	Invasive	Seed, Vegetative	Agricultural	Local	14,47894	36,83493	27	plain	2015-07	4.9.2		212	Lower Thermomediterranean
882	Poaceae	Arundo donax L.	G rhiz	W Asia	Archaeophyte	Invasive	Seed, Vegetative	Industrial, Stabilization	Local	14,45441	36,86961	40	plain	2015-07	4.9.2	ITA080004	211	Lower Thermomediterranean
892	Poaceae	Arundo donax L.	G rhiz	W Asia	Archaeophyte	Invasive	Seed, Vegetative	Industrial, Stabilization	Local	14,40484	36,95125	41	plain	2015-07	3.2.5		212	Upper Thermomediterranean
890	Poaceae	Arundo donax L.	G rhiz	W Asia	Archaeophyte	Invasive	Seed, Vegetative	Industrial, Stabilization	Local	14,41176	36,93899	42	plain	2015-07	3.2.5		231	Lower Thermomediterranean
891	Cactaceae	Opuntia ficus-indica (L.) Mill.	P succ	C America	Neophyte	Invasive	Seed, Vegetative	Agricultural	Local	14,40918	36,94384	42	plain	2015-07	3.2.5		212	Lower Thermomediterranean
1773	Simaroubaceae	Ailanthus altissima (Mill.) Swingle	P scap	E Asia	Neophyte	Invasive	Seed, Vegetative	Forestry, Industrial, Stabilization	Main	13,58547	37,74343	669	mountain	2015-08	3.1.2		211	Lower Mesomediterranean
1041	Fabaceae	Acacia saligna (Labill.) H.L.Wendl.	P scap	Australia	Neophyte	Invasive	Seed, Vegetative	Forestry, Stabilization	Main	13,58073	37,73523	694	mountain	2015-08	3.1.2		211	Lower Mesomediterranean
1042		no alien plant identified							Main	13,58306	37,72788	709	mountain	2015-08	3.1.2		211	Lower Mesomediterranean
1043		no alien plant identified							Main	13,58215	37,71651	751	mountain	2015-08	3.1.2		211	Upper Mesomediterranean
1044		no alien plant identified							Main	13,57454	37,70914	756	mountain	2015-08	3.1.2		211	Upper Mesomediterranean
1045		no alien plant identified							Main	13,55952	37,70661	802	mountain	2015-08	3.1.2		211	Upper Mesomediterranean
1046		no alien plant identified							Main	13,54877	37,70414	861	mountain	2015-08	4.3.1		211	Upper Mesomediterranean
1048		no alien plant identified							Main	13,51012	37,69703	882	mountain	2015-08	4.3.1		322	Upper Mesomediterranean
1047		no alien plant identified							Main	13,53266	37,70243	900	mountain	2015-08	4.3.1	ITA020034	322	Upper Mesomediterranean
1800		no alien plant identified							Main	14,11122	37,13968	47	plain	2015-09	3.2.5		232	Lower Thermomediterranean
1799		no alien plant identified							Main	14,10116	37,15514	86	plain	2015-09	3.2.3		211	Lower Thermomediterranean
1801		no alien plant identified							Main	14,11231	37,16711	112	plain	2015-09	3.2.3		322	Lower Thermomediterranean
1802		no alien plant identified							Main	14,12022	37,18246	123	plain	2015-09	3.2.3		211	Upper Thermomediterranean
1814		no alien plant identified							Main	14,09019	37,35727	187	plain	2015-09	4.5.1		211	Upper Thermomediterranean
1815		no alien plant identified							Main	14,07580	37,38139	188	plain	2015-09	4.5.1		211	Upper Thermomediterranean
1816		no alien plant identified							Main	14,06573	37,39445	188	plain	2015-09	4.5.1	ITA060011	211	Upper Thermomediterranean
1817		no alien plant identified							Main	14,06822	37,41405	211	plain	2015-09	4.5.1	ITA050004	211	Upper Thermomediterranean
1813		no alien plant identified							Main	14,10481	37,33925	222	plain	2015-09	4.5.1		211	Upper Thermomediterranean
1818		no alien plant identified							Main	14,07647	37,42664	223	plain	2015-09	4.5.1	ITA050004	211	Upper Thermomediterranean
1803	Fabaceae	Acacia saligna (Labill.) H.L.Wendl.	P scap	Australia	Neophyte	Invasive	Seed, Vegetative	Forestry, Stabilization	Main	14,14152	37,18323	230	plain	2015-09	3.2.3		211	Upper Thermomediterranean
1819		no alien plant identified							Main	14,08911	37,43437	230	plain	2015-09	4.5.1	ITA050004	211	Upper Thermomediterranean
1804	Fabaceae	Acacia saligna (Labill.) H.L.Wendl.	P scap	Australia	Neophyte	Invasive	Seed, Vegetative	Forestry, Stabilization	Main	14,15661	37,19622	281	plain	2015-09	3.2.3		231	Upper Thermomediterranean
1812	Fabaceae	Acacia saligna (Labill.) H.L.Wendl.	P scap	Australia	Neophyte	Invasive	Seed, Vegetative	Forestry, Stabilization	Main	14,12630	37,33113	298	plain	2015-09	4.5.1		211	Upper Thermomediterranean
1805	Fabaceae	Acacia saligna (Labill.) H.L.Wendl.	P scap	Australia	Neophyte	Invasive	Seed, Vegetative	Forestry, Stabilization	Main	14,14768	37,20881	320	hill	2015-09	3.2.3		222	Upper Thermomediterranean
1811		no alien plant identified							Main	14,13002	37,31244	320	hill	2015-09	3.2.3		211	Upper Thermomediterranean
1807	Fabaceae	Acacia saligna (Labill.) H.L.Wendl.	P scap	Australia	Neophyte	Invasive	Seed, Vegetative	Forestry, Stabilization	Main	14,13620	37,23073	339	hill	2015-09	3.2.3		226	Lower Mesomediterranean
1808	Fabaceae	Acacia saligna (Labill.) H.L.Wendl.	P scap	Australia	Neophyte	Invasive	Seed, Vegetative	Forestry, Stabilization	Main	14,13073	37,25380	351	hill	2015-09	3.2.3		231	Lower Mesomediterranean
1809		no alien plant identified							Main	14,13839	37,27243	354	hill	2015-09	3.2.3		211	Lower Mesomediterranean
1806	Fabaceae	Acacia saligna (Labill.) H.L.Wendl.	P scap	Australia	Neophyte	Invasive	Seed, Vegetative	Forestry, Stabilization	Main	14,13841	37,21651	363	hill	2015-09	3.2.3		226	Lower Mesomediterranean
1810		no alien plant identified							Main	14,12496	37,28961	373	hill	2015-09	3.2.3		231	Lower Mesomediterranean
1561	Poaceae	Arundo donax L.	G rhiz	W Asia	Archaeophyte	Invasive	Seed, Vegetative	Industrial, Stabilization	Main	12,91847	37,96773	39	plain	2016-06	3.1.1		222	Lower Thermomediterranean
1562	Poaceae	Arundo donax L.	G rhiz	W Asia	Archaeophyte	Invasive	Seed, Vegetative	Industrial, Stabilization	Main	12,92555	37,97254	66	plain	2016-06	3.1.1		222	Lower Thermomediterranean
1560	Poaceae	Arundo donax L.	G rhiz	W Asia	Archaeophyte	Invasive	Seed, Vegetative	Industrial, Stabilization	Main	12,90293	37,96994	89	plain	2016-06	3.1.1		222	Lower Thermomediterranean
1559		no alien plant identified							Main	12,90288	37,97008	90	plain	2016-06	3.1.1		222	Lower Thermomediterranean
1558	Poaceae	Arundo donax L.	G rhiz	W Asia	Archaeophyte	Invasive	Seed, Vegetative	Industrial, Stabilization	Main	12,88338	37,96084	93	plain	2016-06	3.1.1		222	Lower Thermomediterranean
1557	Poaceae	Arundo donax L.	G rhiz	W Asia	Archaeophyte	Invasive	Seed, Vegetative	Industrial, Stabilization	Main	12,87310	37,95824	124	plain	2016-06	3.1.1		222	Upper Thermomediterranean
1573	Fabaceae	Acacia saligna (Labill.) H.L.Wendl.	P scap	Australia	Neophyte	Invasive	Seed, Vegetative	Forestry, Stabilization	Main	12,98711	37,98477	132	plain	2016-06	3.1.1		222	Lower Thermomediterranean
1564	Poaceae	Arundo donax L.	G rhiz	W Asia	Archaeophyte	Invasive	Seed, Vegetative	Industrial, Stabilization	Main	12,93553	37,97612	141	plain	2016-06	3.1.1		222	Lower Thermomediterranean
1563	Cactaceae	Opuntia ficus-indica (L.) Mill.	P succ	C America	Neophyte	Invasive	Seed, Vegetative	Agricultural	Main	12,93566	37,97635	143	plain	2016-06	3.1.1		222	Lower Thermomediterranean
1556	Poaceae	Arundo donax L.	G rhiz	W Asia	Archaeophyte	Invasive	Seed, Vegetative	Industrial, Stabilization	Main	12,85577	37,94017	149	plain	2016-06	3.1.1		232	Upper Thermomediterranean
1555	Poaceae	Arundo donax L.	G rhiz	W Asia	Archaeophyte	Invasive	Seed, Vegetative	Industrial, Stabilization	Main	12,85194	37,93239	161	plain	2016-06	3.1.1		222	Upper Thermomediterranean
1570	Fabaceae	Acacia saligna (Labill.) H.L.Wendl.	P scap	Australia	Neophyte	Invasive	Seed, Vegetative	Forestry, Stabilization	Main	12,96652	37,99229	166	plain	2016-06	3.1.1		232	Upper Thermomediterranean
1583	Poaceae	Arundo donax L.	G rhiz	W Asia	Archaeophyte	Invasive	Seed, Vegetative	Industrial, Stabilization	Main	13,07412	38,01814	174	plain	2016-06	3.1.1		231	Upper Thermomediterranean
1578	Poaceae	Arundo donax L.	G rhiz	W Asia	Archaeophyte	Invasive	Seed, Vegetative	Industrial, Stabilization	Main	13,03207	37,99838	183	plain	2016-06	3.1.1		231	Upper Thermomediterranean
1577	Oxalidaceae	Oxalis pes-caprae L.	G bulb	S Africa	Neophyte	Invasive	Vegetative	Ornamental	Main	13,03213	37,99825	183	plain	2016-06	3.1.1		231	Upper Thermomediterranean
1580	Poaceae	Arundo donax L.	G rhiz	W Asia	Archaeophyte	Invasive	Seed, Vegetative	Industrial, Stabilization	Main	13,04819	38,00533	184	plain	2016-06	3.1.1		221	Lower Thermomediterranean
1581	Poaceae	Arundo donax L.	G rhiz	W Asia	Archaeophyte	Invasive	Seed, Vegetative	Industrial, Stabilization	Main	13,05824	38,00816	184	plain	2016-06	3.1.1		231	Upper Thermomediterranean
1579	Poaceae	Arundo donax L.	G rhiz	W Asia	Archaeophyte	Invasive	Seed, Vegetative	Industrial, Stabilization	Main	13,04169	38,00098	185	plain	2016-06	3.1.1		231	Upper Thermomediterranean
1565	Poaceae	Arundo donax L.	G rhiz	W Asia	Archaeophyte	Invasive	Seed, Vegetative	Industrial, Stabilization	Main	12,94376	37,97694	186	plain	2016-06	3.1.1		222	Lower Thermomediterranean
1576	Poaceae	Arundo donax L.	G rhiz	W Asia	Archaeophyte	Invasive	Seed, Vegetative	Industrial, Stabilization	Main	13,02312	37,99539	186	plain	2016-06	3.1.1		231	Upper Thermomediterranean
1582	Cactaceae	Opuntia ficus-indica (L.) Mill.	P succ	C America	Neophyte	Invasive	Seed, Vegetative	Agricultural	Main	13,06599	38,01244	186	plain	2016-06	3.1.1		231	Upper Thermomediterranean
1590	Euphorbiaceae	Ricinus communis L.	P scap	E Medit., E Africa, India	Archaeophyte	Naturalized	Seed	Industrial	Main	13,10914	38,04084	186	plain	2016-06	3.1.1		231	Lower Thermomediterranean
1574	Fabaceae	Acacia saligna (Labill.) H.L.Wendl.	P scap	Australia	Neophyte	Invasive	Seed, Vegetative	Forestry, Stabilization	Main	12,99759	37,98750	187	plain	2016-06	3.1.1		232	Lower Thermomediterranean
1587	Poaceae	Arundo donax L.	G rhiz	W Asia	Archaeophyte	Invasive	Seed, Vegetative	Industrial, Stabilization	Main	13,09268	38,02941	191	plain	2016-06	3.1.1		231	Lower Thermomediterranean
1584	Oxalidaceae	Oxalis pes-caprae L.	G bulb	S Africa	Neophyte	Invasive	Vegetative	Ornamental	Main	13,08174	38,02535	192	plain	2016-06	3.1.1		231	Lower Thermomediterranean
1589	Anacardiaceae	Rhus coriaria L.	P caesp	S Europe, W Asia	Archaeophyte	Naturalized	Seed, Vegetative	Industrial	Main	13,10054	38,03523	192	plain	2016-06	3.1.1		231	Lower Thermomediterranean
1586	Poaceae	Arundo donax L.	G rhiz	W Asia	Archaeophyte	Invasive	Seed, Vegetative	Industrial, Stabilization	Main	13,08171	38,02517	193	plain	2016-06	3.1.1		231	Lower Thermomediterranean
1585	Cannaceae	Canna indica L.	G rhiz	Trop. America	Neophyte	Casual	Seed, Vegetative	Ornamental	Main	13,08181	38,02520	193	plain	2016-06	3.1.1		231	Lower Thermomediterranean
1588	Cactaceae	Opuntia ficus-indica (L.) Mill.	P succ	C America	Neophyte	Invasive	Seed, Vegetative	Agricultural	Main	13,10049	38,03520	193	plain	2016-06	3.1.1		231	Lower Thermomediterranean
1572	Asparagaceae	Agave americana L. subsp. americana	P caesp	C N America	Neophyte	Naturalized	Seed	Ornamental	Main	12,97451	37,98688	196	plain	2016-06	3.1.1		222	Lower Thermomediterranean
1571	Poaceae	Arundo donax L.	G rhiz	W Asia	Archaeophyte	Invasive	Seed, Vegetative	Industrial, Stabilization	Main	12,97446	37,98690	196	plain	2016-06	3.1.1		222	Lower Thermomediterranean
1568	Cactaceae	Opuntia ficus-indica (L.) Mill.	P succ	C America	Neophyte	Invasive	Seed, Vegetative	Agricultural	Main	12,95782	37,99208	196	plain	2016-06	3.1.1		232	Lower Thermomediterranean
1569	Poaceae	Arundo donax L.	G rhiz	W Asia	Archaeophyte	Invasive	Seed, Vegetative	Industrial, Stabilization	Main	12,95786	37,99199	197	plain	2016-06	3.1.1		232	Lower Thermomediterranean
1575		no alien plant identified							Main	13,01068	37,99086	197	plain	2016-06	3.1.1		231	Upper Thermomediterranean
2338		no alien plant identified							Main	13,11714	38,03801	207	plain	2016-06	3.1.1		111	Lower Thermomediterranean
1554	Simaroubaceae	Ailanthus altissima (Mill.) Swingle	P scap	E Asia	Neophyte	Invasive	Seed, Vegetative	Forestry, Industrial, Stabilization	Main	12,84952	37,92412	212	plain	2016-06	3.1.1		223	Upper Thermomediterranean
1551	Simaroubaceae	Ailanthus altissima (Mill.) Swingle	P scap	E Asia	Neophyte	Invasive	Seed, Vegetative	Forestry, Industrial, Stabilization	Main	12,85308	37,91457	215	plain	2016-06	3.1.1		231	Upper Thermomediterranean
1550	Poaceae	Arundo donax L.	G rhiz	W Asia	Archaeophyte	Invasive	Seed, Vegetative	Industrial, Stabilization	Main	12,85298	37,91450	215	plain	2016-06	3.1.1		231	Upper Thermomediterranean
1567	Euphorbiaceae	Ricinus communis L.	P scap	E Medit., E Africa, India	Archaeophyte	Naturalized	Seed	Industrial	Main	12,95272	37,98585	216	plain	2016-06	3.1.1		232	Upper Thermomediterranean
1549		no alien plant identified							Main	12,85291	37,91447	216	plain	2016-06	3.1.1		231	Upper Thermomediterranean
1566		no alien plant identified							Main	12,95272	37,98589	216	plain	2016-06	3.1.1		232	Upper Thermomediterranean
1547		no alien plant identified							Main	12,84320	37,90892	227	plain	2016-06	3.1.1		222	Upper Thermomediterranean
1548		no alien plant identified							Main	12,85128	37,91108	227	plain	2016-06	3.1.1		222	Upper Thermomediterranean
2337	Anacardiaceae	Rhus coriaria L.	P caesp	S Europe, W Asia	Archaeophyte	Naturalized	Seed, Vegetative	Industrial	Main	13,13487	38,03990	245	plain	2016-06	3.1.1		112	Upper Thermomediterranean
1545	Poaceae	Arundo donax L.	G rhiz	W Asia	Archaeophyte	Invasive	Seed, Vegetative	Industrial, Stabilization	Main	12,83529	37,90538	246	plain	2016-06	3.1.1		222	Upper Thermomediterranean
1546	Poaceae	Arundo donax L.	G rhiz	W Asia	Archaeophyte	Invasive	Seed, Vegetative	Industrial, Stabilization	Main	12,83652	37,90641	250	plain	2016-06	3.1.1		222	Upper Thermomediterranean
1544	Anacardiaceae	Rhus coriaria L.	P caesp	S Europe, W Asia	Archaeophyte	Naturalized	Seed, Vegetative	Industrial	Main	12,83307	37,90630	266	plain	2016-06	3.1.1		222	Upper Thermomediterranean
1552	Anacardiaceae	Rhus coriaria L.	P caesp	S Europe, W Asia	Archaeophyte	Naturalized	Seed, Vegetative	Industrial	Main	12,85179	37,91621	268	plain	2016-06	3.1.1		222	Upper Thermomediterranean
1553		no alien plant identified							Main	12,85182	37,91620	269	plain	2016-06	3.1.1		222	Upper Thermomediterranean
1543	Poaceae	Arundo donax L.	G rhiz	W Asia	Archaeophyte	Invasive	Seed, Vegetative	Industrial, Stabilization	Main	12,82412	37,90679	293	plain	2016-06	3.1.1		222	Upper Thermomediterranean
2335	Anacardiaceae	Rhus coriaria L.	P caesp	S Europe, W Asia	Archaeophyte	Naturalized	Seed, Vegetative	Industrial	Main	13,14739	38,04943	311	hill	2016-06	3.1.1		111	Upper Thermomediterranean
1540	Poaceae	Arundo donax L.	G rhiz	W Asia	Archaeophyte	Invasive	Seed, Vegetative	Industrial, Stabilization	Main	12,78775	37,91568	315	hill	2016-06	3.1.1		211	Upper Thermomediterranean
2336	Fabaceae	Vachellia karroo (Hayne) Banfi & Galasso	P scap	Australia	Neophyte	Naturalized	Seed	Ornamental, Stabilization	Main	13,14734	38,04913	318	hill	2016-06	3.1.1		111	Upper Thermomediterranean
1542	Poaceae	Arundo donax L.	G rhiz	W Asia	Archaeophyte	Invasive	Seed, Vegetative	Industrial, Stabilization	Main	12,81538	37,90718	325	hill	2016-06	3.1.1		211	Upper Thermomediterranean
1913		no alien plant identified							Main	13,66755	37,95735	338	hill	2016-06	3.1.2		211	Upper Thermomediterranean
1879		no alien plant identified							Main	13,89781	37,61698	350	hill	2016-06	3.2.2		211	Lower Mesomediterranean
1867	Simaroubaceae	Ailanthus altissima (Mill.) Swingle	P scap	E Asia	Neophyte	Invasive	Seed, Vegetative	Forestry, Industrial, Stabilization	Main	13,67067	37,78743	351	hill	2016-06	3.2.2		211	Lower Mesomediterranean
1878		no alien plant identified							Main	13,89674	37,63205	362	hill	2016-06	3.2.2		211	Lower Mesomediterranean
1541	Asparagaceae	Agave americana L. subsp. americana	P caesp	C N America	Neophyte	Naturalized	Seed	Ornamental, Stabilization	Main	12,81192	37,90681	365	hill	2016-06	3.1.1		222	Upper Thermomediterranean
1877		no alien plant identified							Main	13,89584	37,65542	371	hill	2016-06	3.2.2		221	Lower Mesomediterranean
2343		no alien plant identified							Main	13,88092	37,67157	384	hill	2016-06	3.2.2		226	Lower Mesomediterranean
1866	Fabaceae	Acacia saligna (Labill.) H.L.Wendl.	P scap	Australia	Neophyte	Invasive	Seed, Vegetative	Forestry, Stabilization	Main	13,65429	37,79516	385	hill	2016-06	3.1.2		211	Upper Thermomediterranean
2344	Poaceae	Arundo donax L.	G rhiz	W Asia	Archaeophyte	Invasive	Seed, Vegetative	Industrial, Stabilization	Main	13,66963	37,95122	409	hill	2016-06	3.1.2		211	Upper Thermomediterranean
2345	Anacardiaceae	Rhus coriaria L.	P caesp	S Europe, W Asia	Archaeophyte	Naturalized	Seed, Vegetative	Industrial	Main	13,66985	37,95124	414	hill	2016-06	3.1.2		211	Upper Thermomediterranean
1876	Poaceae	Arundo donax L.	G rhiz	W Asia	Archaeophyte	Invasive	Seed, Vegetative	Industrial, Stabilization	Main	13,86333	37,67453	415	hill	2016-06	3.2.2		211	Lower Mesomediterranean
997	Anacardiaceae	Rhus coriaria L.	P caesp	S Europe, W Asia	Archaeophyte	Naturalized	Seed, Vegetative	Industrial	Local	13,16652	38,05744	417	hill	2016-06	3.1.1		227a	Upper Thermomediterranean
1868		no alien plant identified							Main	13,68410	37,77615	450	hill	2016-06	3.2.2		211	Lower Mesomediterranean
1911	Simaroubaceae	Ailanthus altissima (Mill.) Swingle	P scap	E Asia	Neophyte	Invasive	Seed, Vegetative	Forestry, Industrial, Stabilization	Main	13,66468	37,94150	451	hill	2016-06	3.1.2		223	Upper Mesomediterranean
1912	Cactaceae	Opuntia ficus-indica (L.) Mill.	P succ	C America	Neophyte	Invasive	Seed, Vegetative	Agricultural	Main	13,66475	37,94139	455	hill	2016-06	3.1.2		223	Upper Thermomediterranean
1906	Anacardiaceae	Rhus coriaria L.	P caesp	S Europe, W Asia	Archaeophyte	Naturalized	Seed, Vegetative	Industrial	Main	13,63454	37,83909	458	hill	2016-06	3.1.2		223	Lower Mesomediterranean
1909		no alien plant identified							Main	13,67299	37,90675	470	hill	2016-06	3.1.2		211	Lower Mesomediterranean
2346		no alien plant identified							Main	13,66057	37,93267	474	hill	2016-06	3.1.2		112	Lower Mesomediterranean
996	Anacardiaceae	Rhus coriaria L.	P caesp	S Europe, W Asia	Archaeophyte	Naturalized	Seed, Vegetative	Industrial	Local	13,18334	38,05207	490	hill	2016-06	4.2.1	ITA020030	321	Upper Mesomediterranean
1880		no alien plant identified							Main	13,89979	37,60500	500	hill	2016-06	3.2.2		226	Lower Mesomediterranean
1865		no alien plant identified							Main	13,63036	37,79117	505	hill	2016-06	3.1.2		223	Lower Mesomediterranean
1875	Asparagaceae	Agave americana L. subsp. americana	P caesp	C N America	Neophyte	Naturalized	Seed	Ornamental, Stabilization	Main	13,82722	37,68939	514	hill	2016-06	3.2.2		223	Lower Mesomediterranean
1905		no alien plant identified							Main	13,63765	37,82276	525	hill	2016-06	3.1.2		223	Lower Mesomediterranean
1907		no alien plant identified							Main	13,63992	37,85609	528	hill	2016-06	3.1.2		223	Lower Mesomediterranean
1874	Simaroubaceae	Ailanthus altissima (Mill.) Swingle	P scap	E Asia	Neophyte	Invasive	Seed, Vegetative	Forestry, Industrial, Stabilization	Main	13,76694	37,71391	537	hill	2016-06	3.2.2		321	Lower Mesomediterranean
1910		no alien plant identified							Main	13,67086	37,92366	544	hill	2016-06	3.1.2		211	Lower Mesomediterranean
2347		no alien plant identified							Main	13,63878	37,87006	550	hill	2016-06	3.1.2		211	Lower Mesomediterranean
1871		no alien plant identified							Main	13,74656	37,73606	569	hill	2016-06	3.2.2		211	Lower Mesomediterranean
1872	Simaroubaceae	Ailanthus altissima (Mill.) Swingle	P scap	E Asia	Neophyte	Invasive	Seed, Vegetative	Forestry, Industrial, Stabilization	Main	13,78460	37,70783	575	hill	2016-06	3.2.2		223	Lower Mesomediterranean
1889		no alien plant identified							Main	14,10318	37,59734	582	hill	2016-06	3.2.1		211	Lower Mesomediterranean
2349	Anacardiaceae	Rhus coriaria L.	P caesp	S Europe, W Asia	Archaeophyte	Naturalized	Seed, Vegetative	Industrial	Main	13,66489	37,89530	583	hill	2016-06	3.1.2		211	Lower Mesomediterranean
1870		no alien plant identified							Main	13,71878	37,75392	590	hill	2016-06	3.2.2		211	Upper Mesomediterranean
1864		no alien plant identified							Main	13,61704	37,78615	598	hill	2016-06	3.1.2		211	Lower Mesomediterranean
1869	Cactaceae	Opuntia ficus-indica (L.) Mill.	P succ	C America	Neophyte	Invasive	Seed, Vegetative	Agricultural	Main	13,71039	37,77289	599	hill	2016-06	3.2.2		223	Lower Mesomediterranean
1873		no alien plant identified							Main	13,79977	37,69869	605	mountain	2016-06	3.2.2		211	Lower Mesomediterranean
998	Anacardiaceae	Rhus coriaria L.	P caesp	S Europe, W Asia	Archaeophyte	Naturalized	Seed, Vegetative	Industrial	Main	13,19773	38,04694	613	mountain	2016-06	4.2.1	ITA020030	211	Upper Mesomediterranean
1904		no alien plant identified							Main	13,63592	37,80875	617	mountain	2016-06	3.1.2		111	Lower Mesomediterranean
1908		no alien plant identified							Main	13,65369	37,88609	621	mountain	2016-06	3.1.2		211	Lower Mesomediterranean
2348		no alien plant identified							Main	13,64749	37,88031	623	mountain	2016-06	3.1.2		211	Lower Mesomediterranean
1886		no alien plant identified							Main	14,02209	37,58807	637	mountain	2016-06	3.2.1		211	Lower Mesomediterranean
1888		no alien plant identified							Main	14,07267	37,58515	650	mountain	2016-06	3.2.1		231	Lower Mesomediterranean
2333		no alien plant identified							Main	13,20795	38,03731	658	mountain	2016-06	4.2.1		321	Upper Mesomediterranean
1887		no alien plant identified							Main	14,04938	37,58937	662	mountain	2016-06	3.2.1		231	Lower Mesomediterranean
1881		no alien plant identified							Main	13,91988	37,60112	669	mountain	2016-06	3.2.2		226	Upper Mesomediterranean
1883		no alien plant identified							Main	13,94179	37,61597	669	mountain	2016-06	3.2.2		211	Upper Mesomediterranean
1882		no alien plant identified							Main	13,93292	37,61614	674	mountain	2016-06	3.2.2		211	Lower Mesomediterranean
1885		no alien plant identified							Main	13,99779	37,60488	701	mountain	2016-06	3.2.1		211	Upper Mesomediterranean
1884		no alien plant identified							Main	13,96580	37,60026	722	mountain	2016-06	3.2.1		322	Lower Mesomediterranean
2117		no alien plant identified							Main	13,85572	37,34475	0	plain	2016-07	3.2.3		232	Lower Thermomediterranean
2092	Oxalidaceae	Oxalis pes-caprae L.	G bulb	S Africa	Neophyte	Invasive	Vegetative	Ornamental	Main	13,91563	37,14477	17	plain	2016-07	3.2.3		211s	Lower Thermomediterranean
2093	Oxalidaceae	Oxalis pes-caprae L.	G bulb	S Africa	Neophyte	Invasive	Vegetative	Ornamental	Main	13,90298	37,15088	41	plain	2016-07	3.2.3		211s	Lower Thermomediterranean
2094	Asparagaceae	Agave americana L. subsp. americana	P caesp	C N America	Neophyte	Naturalized	Seed	Ornamental, Stabilization	Main	13,89560	37,16175	132	plain	2016-07	3.2.3		322	Upper Thermomediterranean
753	Anacardiaceae	Rhus coriaria L.	P caesp	S Europe, W Asia	Archaeophyte	Naturalized	Seed, Vegetative	Industrial	Local	13,89321	37,97779	132	plain	2016-07	4.4.2		223	Lower Thermomediterranean
2109		no alien plant identified							Main	13,90517	37,20634	155	plain	2016-07	3.2.3		232	Upper Thermomediterranean
2095	Oxalidaceae	Oxalis pes-caprae L.	G bulb	S Africa	Neophyte	Invasive	Vegetative	Ornamental	Main	13,88588	37,16999	198	plain	2016-07	3.2.3		211	Upper Thermomediterranean
2108		no alien plant identified							Main	13,89641	37,19970	209	plain	2016-07	3.2.3		232	Upper Thermomediterranean
754		no alien plant identified							Local	13,89904	37,96711	210	plain	2016-07	4.4.2		223	Upper Thermomediterranean
2098		no alien plant identified							Main	13,89347	37,19375	221	plain	2016-07	3.2.3		211	Upper Thermomediterranean
2097	Oxalidaceae	Oxalis pes-caprae L.	G bulb	S Africa	Neophyte	Invasive	Vegetative	Ornamental	Main	13,88431	37,18760	223	plain	2016-07	3.2.3		211	Upper Thermomediterranean
2107		no alien plant identified							Main	13,91580	37,21447	225	plain	2016-07	3.2.3		211	Upper Thermomediterranean
2106		no alien plant identified							Main	13,91160	37,22914	231	plain	2016-07	3.2.3		226	Upper Thermomediterranean
2096		no alien plant identified							Main	13,88560	37,17746	248	plain	2016-07	3.2.3		211	Upper Thermomediterranean
2110		no alien plant identified							Main	13,91198	37,23610	250	plain	2016-07	3.2.3		224	Upper Thermomediterranean
2111	Fabaceae	Acacia saligna (Labill.) H.L.Wendl.	P scap	Australia	Neophyte	Invasive	Seed, Vegetative	Forestry, Stabilization	Main	13,92673	37,25504	289	plain	2016-07	3.2.3		226	Upper Thermomediterranean
755	Fabaceae	Acacia saligna (Labill.) H.L.Wendl.	P scap	Australia	Neophyte	Invasive	Seed, Vegetative	Forestry, Stabilization	Local	13,90691	37,95572	296	plain	2016-07	4.4.2		223	Upper Thermomediterranean
692		no alien plant identified							Local	14,58787	38,04321	306	hill	2016-07	4.6.2		223	Lower Mesomediterranean
943		no alien plant identified							Local	14,23877	37,33755	331	hill	2016-07	3.2.3		211	Lower Mesomediterranean
2112		no alien plant identified							Main	13,92751	37,28127	349	hill	2016-07	3.2.3		232	Lower Mesomediterranean
2113		no alien plant identified							Main	13,91646	37,30380	353	hill	2016-07	3.2.3		232	Lower Mesomediterranean
944		no alien plant identified							Local	14,25349	37,34536	368	hill	2016-07	3.2.3		211	Lower Mesomediterranean
942		no alien plant identified							Local	14,22798	37,32443	373	hill	2016-07	3.2.3		211	Upper Thermomediterranean
2115		no alien plant identified							Main	13,87996	37,32080	373	hill	2016-07	3.2.3		211	Lower Mesomediterranean
2114		no alien plant identified							Main	13,89732	37,31298	381	hill	2016-07	3.2.3		222	Lower Mesomediterranean
2257	Poaceae	Arundo donax L.	G rhiz	W Asia	Archaeophyte	Invasive	Seed, Vegetative	Industrial, Stabilization	Main	14,15102	37,25925	393	hill	2016-07	3.2.3		231	Lower Mesomediterranean
2258	Poaceae	Arundo donax L.	G rhiz	W Asia	Archaeophyte	Invasive	Seed, Vegetative	Industrial, Stabilization	Main	14,17027	37,25667	393	hill	2016-07	3.2.3		231	Lower Mesomediterranean
2259		no alien plant identified							Main	14,19142	37,26433	402	hill	2016-07	3.2.3		231	Lower Mesomediterranean
2260		no alien plant identified							Main	14,20620	37,27311	404	hill	2016-07	3.2.3		227m	Lower Mesomediterranean
756		no alien plant identified							Local	13,91038	37,94193	415	hill	2016-07	4.4.2		211	Upper Thermomediterranean
2116		no alien plant identified							Main	13,86605	37,33108	418	hill	2016-07	3.2.3		211	Lower Mesomediterranean
945		no alien plant identified							Local	14,26824	37,34395	454	hill	2016-07	3.2.3		227m	Lower Mesomediterranean
2118		no alien plant identified							Main	13,86433	37,35782	458	hill	2016-07	3.2.3		222	Lower Mesomediterranean
941		no alien plant identified							Local	14,21909	37,31178	473	hill	2016-07	3.2.3		231	Lower Mesomediterranean
2261	Anacardiaceae	Rhus coriaria L.	P caesp	S Europe, W Asia	Archaeophyte	Naturalized	Seed, Vegetative	Industrial	Main	14,20991	37,29114	475	hill	2016-07	3.2.3		231	Lower Mesomediterranean
2099		no alien plant identified							Main	13,86106	37,36827	485	hill	2016-07	3.2.3		222	Lower Mesomediterranean
758		no alien plant identified							Local	13,93560	37,91742	489	hill	2016-07	4.4.2		111	Lower Mesomediterranean
757		no alien plant identified							Local	13,91891	37,92606	492	hill	2016-07	4.4.2		211	Lower Mesomediterranean
693		no alien plant identified							Local	14,58216	38,03227	496	hill	2016-07	4.6.2		323	Lower Mesomediterranean
949		no alien plant identified							Local	14,31308	37,35900	507	hill	2016-07	3.2.3		211	Lower Mesomediterranean
946		no alien plant identified							Local	14,27945	37,34581	516	hill	2016-07	3.2.3		227m	Lower Mesomediterranean
948		no alien plant identified							Local	14,29969	37,35364	527	hill	2016-07	3.2.3		211	Lower Mesomediterranean
947		no alien plant identified							Local	14,28967	37,34942	529	hill	2016-07	3.2.3		227m	Lower Mesomediterranean
2262		no alien plant identified							Main	14,21675	37,30259	544	hill	2016-07	3.2.3		111	Lower Mesomediterranean
950		no alien plant identified							Local	14,32817	37,36543	573	hill	2016-07	4.5.1		223	Lower Mesomediterranean
2143		no alien plant identified							Main	14,36453	37,75026	576	hill	2016-07	3.2.3		211	Lower Mesomediterranean
759	Anacardiaceae	Rhus coriaria L.	P caesp	S Europe, W Asia	Archaeophyte	Naturalized	Seed, Vegetative	Industrial	Local	13,95354	37,92258	592	hill	2016-07	4.4.2	ITA020017	211	Upper Mesomediterranean
694		no alien plant identified							Local	14,59343	38,02777	606	mountain	2016-07	4.6.2		223	Lower Mesomediterranean
1845	Simaroubaceae	Ailanthus altissima (Mill.) Swingle	P scap	E Asia	Neophyte	Invasive	Seed, Vegetative	Forestry, Industrial, Stabilization	Main	14,37295	37,74640	608	mountain	2016-07	3.2.3		211	Lower Mesomediterranean
720		no alien plant identified							Local	14,79334	37,83332	611	mountain	2016-07	3.2.3		225	Lower Mesomediterranean
951		no alien plant identified							Local	14,33469	37,37716	612	mountain	2016-07	4.5.1		231	Lower Mesomediterranean
2152		no alien plant identified							Main	14,33259	37,78292	618	mountain	2016-07	3.2.3		211	Upper Mesomediterranean
2144	Simaroubaceae	Ailanthus altissima (Mill.) Swingle	P scap	E Asia	Neophyte	Invasive	Seed, Vegetative	Forestry, Industrial, Stabilization	Main	14,36086	37,75625	620	mountain	2016-07	3.2.3		211	Lower Mesomediterranean
2151		no alien plant identified							Main	14,33614	37,77969	633	mountain	2016-07	3.2.3		211	Upper Mesomediterranean
2150		no alien plant identified							Main	14,34312	37,77796	635	mountain	2016-07	3.2.3		211	Upper Mesomediterranean
952		no alien plant identified							Local	14,34995	37,37888	637	mountain	2016-07	4.5.1		314	Lower Mesomediterranean
2153		no alien plant identified							Main	14,32555	37,78769	639	mountain	2016-07	3.2.3		211	Upper Mesomediterranean
2154		no alien plant identified							Main	14,31663	37,78898	645	mountain	2016-07	3.2.3		211	Upper Mesomediterranean
2155		no alien plant identified							Main	14,30273	37,79224	657	mountain	2016-07	3.2.3		211	Upper Mesomediterranean
2149	Simaroubaceae	Ailanthus altissima (Mill.) Swingle	P scap	E Asia	Neophyte	Invasive	Seed, Vegetative	Forestry, Industrial, Stabilization	Main	14,34744	37,77317	663	mountain	2016-07	3.2.3		321	Lower Mesomediterranean
2145		no alien plant identified							Main	14,35664	37,76007	672	mountain	2016-07	3.2.3		211	Upper Mesomediterranean
2157		no alien plant identified							Main	14,28960	37,79357	674	mountain	2016-07	4.4.2		211	Upper Mesomediterranean
721		no alien plant identified							Local	14,80743	37,84682	683	mountain	2016-07	3.2.3		211	Lower Mesomediterranean
2148	Simaroubaceae	Ailanthus altissima (Mill.) Swingle	P scap	E Asia	Neophyte	Invasive	Seed, Vegetative	Forestry, Industrial, Stabilization	Main	14,35214	37,76775	690	mountain	2016-07	3.2.3		321	Lower Mesomediterranean
760		no alien plant identified							Local	13,96726	37,92079	710	mountain	2016-07	4.4.2	ITA020050	211	Upper Mesomediterranean
2156		no alien plant identified							Main	14,27372	37,80098	715	mountain	2016-07	4.4.2		211	Upper Mesomediterranean
2146	Simaroubaceae	Ailanthus altissima (Mill.) Swingle	P scap	E Asia	Neophyte	Invasive	Seed, Vegetative	Forestry, Industrial, Stabilization	Main	14,35482	37,76428	723	mountain	2016-07	3.2.3		223	Lower Mesomediterranean
695		no alien plant identified							Local	14,59962	38,00377	724	mountain	2016-07	4.6.2		211	Lower Mesomediterranean
780		no alien plant identified							Local	13,97405	37,75575	735	mountain	2016-07	4.4.2		211	Upper Mesomediterranean
1960		no alien plant identified							Main	14,95581	37,87970	736	mountain	2016-07	4.8.2		111	Upper Mesomediterranean
2147	Cactaceae	Opuntia ficus-indica (L.) Mill.	P succ	C America	Neophyte	Invasive	Seed, Vegetative	Agricultural	Main	14,35494	37,76461	746	mountain	2016-07	3.2.3		223	Lower Mesomediterranean
776		no alien plant identified							Local	14,04831	37,78689	755	mountain	2016-07	4.4.2	ITA020050	211	Upper Mesomediterranean
2158		no alien plant identified							Main	14,25403	37,79737	765	mountain	2016-07	4.4.2		223	Upper Mesomediterranean
761		no alien plant identified							Local	13,96783	37,91758	768	mountain	2016-07	4.4.2	ITA020017	211	Upper Mesomediterranean
762		no alien plant identified							Local	13,97090	37,91032	781	mountain	2016-07	4.4.2	ITA020017	311	Upper Mesomediterranean
777	Poaceae	Arundo donax L.	G rhiz	W Asia	Archaeophyte	Invasive	Seed, Vegetative	Industrial, Stabilization	Local	14,03092	37,78889	783	mountain	2016-07	4.4.2		223	Upper Mesomediterranean
1961		no alien plant identified							Main	14,93325	37,87226	784	mountain	2016-07	4.8.2		231	Upper Mesomediterranean
718		no alien plant identified							Local	14,76933	37,83343	786	mountain	2016-07	3.2.3		227	Upper Mesomediterranean
696		no alien plant identified							Local	14,60514	37,99404	789	mountain	2016-07	4.6.2	ITA030043	314	Lower Mesomediterranean
697		no alien plant identified							Local	14,60953	37,98711	795	mountain	2016-07	4.6.2	ITA030043	322	Lower Mesomediterranean
779		no alien plant identified							Local	13,99525	37,76839	800	mountain	2016-07	4.4.2		211	Upper Mesomediterranean
722		no alien plant identified							Local	14,83019	37,84789	806	mountain	2016-07	3.2.3	ITA070019	211	Upper Mesomediterranean
2159		no alien plant identified							Main	14,22381	37,79453	806	mountain	2016-07	4.4.2		211	Upper Mesomediterranean
699		no alien plant identified							Local	14,61351	37,97951	807	mountain	2016-07	4.6.2	ITA030038	311	Upper Mesomediterranean
2160		no alien plant identified							Main	14,19986	37,80005	822	mountain	2016-07	4.4.2		231	Upper Mesomediterranean
763		no alien plant identified							Local	13,98740	37,90929	825	mountain	2016-07	4.4.2	ITA020017	311	Upper Mesomediterranean
724	Simaroubaceae	Ailanthus altissima (Mill.) Swingle	P scap	E Asia	Neophyte	Invasive	Seed, Vegetative	Forestry, Industrial, Stabilization	Local	14,91993	37,86751	830	mountain	2016-07	4.8.2		112	Upper Mesomediterranean
778		no alien plant identified							Local	14,01538	37,78118	833	mountain	2016-07	4.4.2		223	Upper Mesomediterranean
641	Simaroubaceae	Ailanthus altissima (Mill.) Swingle	P scap	E Asia	Neophyte	Invasive	Seed, Vegetative	Forestry, Industrial, Stabilization	Local	14,85347	37,85730	852	mountain	2016-07	4.8.2	ITA070019	323	Upper Mesomediterranean
775		no alien plant identified							Local	14,07607	37,79052	852	mountain	2016-07	4.4.2	ITA020050	211	Upper Mesomediterranean
717	Cactaceae	Opuntia ficus-indica (L.) Mill.	P succ	C America	Neophyte	Invasive	Seed, Vegetative	Agricultural	Local	14,75352	37,83252	857	mountain	2016-07	4.6.2		322	Upper Mesomediterranean
642	Simaroubaceae	Ailanthus altissima (Mill.) Swingle	P scap	E Asia	Neophyte	Invasive	Seed, Vegetative	Forestry, Industrial, Stabilization	Local	14,89389	37,86870	871	mountain	2016-07	4.6.2		231	Upper Mesomediterranean
723	Simaroubaceae	Ailanthus altissima (Mill.) Swingle	P scap	E Asia	Neophyte	Invasive	Seed, Vegetative	Forestry, Industrial, Stabilization	Local	14,87151	37,86254	880	mountain	2016-07	4.8.2		211	Upper Mesomediterranean
716		no alien plant identified							Local	14,74090	37,82955	887	mountain	2016-07	3.2.3		322	Upper Mesomediterranean
774		no alien plant identified							Local	14,09182	37,81337	887	mountain	2016-07	4.4.2	ITA020050	223	Supramediterranean
698		no alien plant identified							Local	14,61538	37,97112	892	mountain	2016-07	4.6.2	ITA030038	314	Lower Mesomediterranean
2161		no alien plant identified							Main	14,18099	37,81092	913	mountain	2016-07	4.4.2		211	Upper Mesomediterranean
700		no alien plant identified							Local	14,61505	37,96160	943	mountain	2016-07	4.6.2	ITA030038	311	Upper Mesomediterranean
715		no alien plant identified							Local	14,72847	37,83293	964	mountain	2016-07	4.6.2		211	Upper Mesomediterranean
764		no alien plant identified							Local	13,99330	37,90391	967	mountain	2016-07	4.4.2	ITA020017	311	Upper Mesomediterranean
2163	Simaroubaceae	Ailanthus altissima (Mill.) Swingle	P scap	E Asia	Neophyte	Invasive	Seed, Vegetative	Forestry, Industrial, Stabilization	Main	14,14140	37,81581	992	mountain	2016-07	4.4.2	ITA020050	223	Supramediterranean
2165		no alien plant identified							Main	14,11810	37,80464	1012	mountain	2016-07	4.4.2	ITA020050	223	Upper Mesomediterranean
2164		no alien plant identified							Main	14,13338	37,80984	1018	mountain	2016-07	4.4.2	ITA020050	223	Supramediterranean
2166		no alien plant identified							Main	14,11259	37,79147	1019	mountain	2016-07	4.4.2		112	Upper Mesomediterranean
2162		no alien plant identified							Main	14,15627	37,80338	1034	mountain	2016-07	4.4.2	ITA020050	223	Upper Mesomediterranean
714		no alien plant identified							Local	14,71895	37,83977	1044	mountain	2016-07	4.6.2		322	Supramediterranean
701		no alien plant identified							Local	14,61978	37,95421	1051	mountain	2016-07	4.6.2	ITA030022	314	Upper Mesomediterranean
713		no alien plant identified							Local	14,71409	37,84125	1057	mountain	2016-07	4.6.2		111	Supramediterranean
765		no alien plant identified							Local	13,99832	37,90060	1080	mountain	2016-07	4.4.2	ITA020017	323	Supramediterranean
2090		no alien plant identified							Main	14,09232	37,83452	1087	mountain	2016-07	4.4.2	ITA020004	314	Supramediterranean
766	Betulaceae	Alnus cordata (Loisel.) Duby	P scap	S Italy	Neophyte	Naturalized	Seed	Forestry	Local	14,00025	37,89046	1138	mountain	2016-07	4.4.1	ITA020016	314	Supramediterranean
712		no alien plant identified							Local	14,71495	37,84717	1193	mountain	2016-07	4.6.2		111	Supramediterranean
773		no alien plant identified							Local	14,10375	37,85107	1200	mountain	2016-07	4.4.1	ITA020004	314	Supramediterranean
702		no alien plant identified							Local	14,62961	37,94322	1220	mountain	2016-07	4.6.1	ITA030022	314	Supramediterranean
703		no alien plant identified							Local	14,63068	37,94348	1239	mountain	2016-07	4.6.1	ITA030022	314	Supramediterranean
767		no alien plant identified							Local	14,00133	37,87905	1255	mountain	2016-07	4.4.1	ITA020016	322	Supramediterranean
711		no alien plant identified							Local	14,69818	37,86408	1294	mountain	2016-07	4.6.2	ITA030038	322	Supramediterranean
709		no alien plant identified							Local	14,65527	37,88697	1314	mountain	2016-07	4.6.1	ITA030038	311	Supramediterranean
710		no alien plant identified							Local	14,67119	37,87208	1315	mountain	2016-07	4.6.2	ITA030043	311	Supramediterranean
772		no alien plant identified							Local	14,06834	37,85748	1315	mountain	2016-07	4.4.1	ITA020004	314	Supramediterranean
704		no alien plant identified							Local	14,63543	37,94017	1326	mountain	2016-07	4.6.1	ITA030038	314	Supramediterranean
768		no alien plant identified							Local	14,00522	37,86802	1404	mountain	2016-07	4.4.1	ITA020016	323	Supramediterranean
708		no alien plant identified							Local	14,65263	37,89681	1414	mountain	2016-07	4.6.1	ITA030038	314	Supramediterranean
771		no alien plant identified							Local	14,04742	37,86232	1427	mountain	2016-07	4.4.1	ITA020016	322	Supramediterranean
719		no alien plant identified							Local	14,63729	37,93190	1451	mountain	2016-07	4.6.1	ITA030038	314	Supramediterranean
707		no alien plant identified							Local	14,65403	37,90034	1461	mountain	2016-07	4.6.1	ITA030038	311	Supramediterranean
706		no alien plant identified							Local	14,65652	37,91193	1486	mountain	2016-07	4.6.1	ITA030038	311	Supramediterranean
705		no alien plant identified							Local	14,64839	37,92341	1502	mountain	2016-07	4.6.1	ITA030038	314	Supramediterranean
770		no alien plant identified							Local	14,03113	37,86702	1534	mountain	2016-07	4.4.1	ITA020016	323	Supramediterranean
769		no alien plant identified							Local	14,01717	37,87461	1554	mountain	2016-07	4.4.1	ITA020016	314	Supramediterranean
959	Fabaceae	Acacia saligna (Labill.) H.L.Wendl.	P scap	Australia	Neophyte	Invasive	Seed, Vegetative	Forestry, Stabilization	Local	15,17833	37,18679	0	plain	2017-05	2.2.1		121	Lower Thermomediterranean
1133	Fabaceae	Acacia saligna (Labill.) H.L.Wendl.	P scap	Australia	Neophyte	Invasive	Seed, Vegetative	Forestry, Stabilization	Main	15,07894	37,44496	0	plain	2017-05	2.2.1		121	Lower Thermomediterranean
1146	Fabaceae	Acacia saligna (Labill.) H.L.Wendl.	P scap	Australia	Neophyte	Invasive	Seed, Vegetative	Forestry, Stabilization	Main	15,21649	37,12847	0	plain	2017-05	2.2.1		121	Lower Thermomediterranean
1149	Fabaceae	Acacia saligna (Labill.) H.L.Wendl.	P scap	Australia	Neophyte	Invasive	Seed, Vegetative	Forestry, Stabilization	Main	15,27046	37,05968	0	plain	2017-05	2.2.1		121	Lower Thermomediterranean
2207	Fabaceae	Acacia saligna (Labill.) H.L.Wendl.	P scap	Australia	Neophyte	Invasive	Seed, Vegetative	Forestry, Stabilization	Main	15,08387	37,46092	0	plain	2017-05	2.2.1		221	Lower Thermomediterranean
2324	Fabaceae	Acacia saligna (Labill.) H.L.Wendl.	P scap	Australia	Neophyte	Invasive	Seed, Vegetative	Forestry, Stabilization	Main	15,08091	37,37073	0	plain	2017-05	2.2.1		221	Upper Thermomediterranean
1145	Simaroubaceae	Ailanthus altissima (Mill.) Swingle	P scap	E Asia	Neophyte	Invasive	Seed, Vegetative	Forestry, Industrial, Stabilization	Main	15,18295	37,17790	0	plain	2017-05	2.2.1		121	Lower Thermomediterranean
1136	Poaceae	Arundo donax L.	G rhiz	W Asia	Archaeophyte	Invasive	Seed, Vegetative	Industrial, Stabilization	Main	15,08195	37,35992	0	plain	2017-05	2.2.1		221	Lower Thermomediterranean
1137	Poaceae	Arundo donax L.	G rhiz	W Asia	Archaeophyte	Invasive	Seed, Vegetative	Industrial, Stabilization	Main	15,08240	37,35206	0	plain	2017-05	2.2.1		221	Lower Thermomediterranean
1138	Poaceae	Arundo donax L.	G rhiz	W Asia	Archaeophyte	Invasive	Seed, Vegetative	Industrial, Stabilization	Main	15,08266	37,34616	0	plain	2017-05	2.2.1		211	Lower Thermomediterranean
1140	Poaceae	Arundo donax L.	G rhiz	W Asia	Archaeophyte	Invasive	Seed, Vegetative	Industrial, Stabilization	Main	15,08893	37,32175	0	plain	2017-05	2.2.1		112	Lower Thermomediterranean
1150	Poaceae	Arundo donax L.	G rhiz	W Asia	Archaeophyte	Invasive	Seed, Vegetative	Industrial, Stabilization	Main	15,18861	36,94967	0	plain	2017-05	2.2.1	ITA090007	321	Lower Thermomediterranean
1654	Poaceae	Arundo donax L.	G rhiz	W Asia	Archaeophyte	Invasive	Seed, Vegetative	Industrial, Stabilization	Main	15,17544	36,94284	0	plain	2017-05	2.2.1	ITA090007	211	Lower Thermomediterranean
968	Asteraceae	Erigeron bonariensis L.	T scap	C S America	Neophyte	Invasive	Seed	no recorded use	Local	15,27228	37,07108	0	plain	2017-05	2.2.1		111	Lower Thermomediterranean
1139	Convolvulaceae	Ipomoea indica (Burm.) Merr.	G rhiz	W Asia	Neophyte	Invasive	Seed	Ornamental	Main	15,08701	37,32927	0	plain	2017-05	2.2.1		221	Lower Thermomediterranean
963	Arecaceae	Phoenix canariensis H.Wildpret	P scap	Canary Is.	Archaeophyte	Naturalized	Seed	Agricultural, Ornamental	Local	15,20318	37,13959	0	plain	2017-05	2.2.1		211	Lower Thermomediterranean
1653	Euphorbiaceae	Ricinus communis L.	P scap	E Medit., E Africa, India	Archaeophyte	Naturalized	Seed	Industrial	Main	15,17519	36,94274	0	plain	2017-05	2.2.1	ITA090007	211	Lower Thermomediterranean
2323	Euphorbiaceae	Ricinus communis L.	P scap	E Medit., E Africa, India	Archaeophyte	Naturalized	Seed	Industrial	Main	15,07551	37,38677	0	plain	2017-05	2.2.1	ITA070001	211	Lower Thermomediterranean
961	Arecaceae	Washingtonia robusta H.Wendl.	P scap	C America	Neophyte	Naturalized	Seed	Ornamental	Local	15,18986	37,16787	0	plain	2017-05	2.2.1		121	Lower Thermomediterranean
966	Arecaceae	Washingtonia robusta H.Wendl.	P scap	C America	Neophyte	Naturalized	Seed	Ornamental	Local	15,27038	37,09277	0	plain	2017-05	2.2.1		111	Lower Thermomediterranean
745		no alien plant identified							Local	15,16216	36,92704	0	plain	2017-05	2.2.1		226	Lower Thermomediterranean
962		no alien plant identified							Local	15,19233	37,15169	0	plain	2017-05	2.2.1		111	Lower Thermomediterranean
964		no alien plant identified							Local	15,24008	37,11050	0	plain	2017-05	2.2.1		121	Lower Thermomediterranean
965		no alien plant identified							Local	15,25036	37,10604	0	plain	2017-05	2.2.1		121	Lower Thermomediterranean
967		no alien plant identified							Local	15,28152	37,07766	0	plain	2017-05	2.2.1		142	Lower Thermomediterranean
969		no alien plant identified							Local	15,26109	37,04562	0	plain	2017-05	2.2.1		226	Lower Thermomediterranean
1147		no alien plant identified							Main	15,26106	37,10310	0	plain	2017-05	2.2.1		323	Lower Thermomediterranean
1148		no alien plant identified							Main	15,27052	37,05962	0	plain	2017-05	2.2.1		121	Lower Thermomediterranean
1635		no alien plant identified							Main	15,25641	37,03203	0	plain	2017-05	2.2.1		221	Lower Thermomediterranean
1652		no alien plant identified							Main	15,16873	36,93435	0	plain	2017-05	2.2.1		227m	Lower Thermomediterranean
2319		no alien plant identified							Main	15,25388	37,01587	0	plain	2017-05	2.2.1		112	Lower Thermomediterranean
960	Poaceae	Cenchrus setaceus (Forssk.) Morrone	H caesp	E N Africa	Neophyte	Invasive	Seed	Fodder	Local	15,17843	37,18682	1	plain	2017-05	2.2.1		121	Upper Thermomediterranean
1135		no alien plant identified							Main	15,06542	37,41698	3	plain	2017-05	3.2.4		211	Upper Thermomediterranean
634	Poaceae	Arundo donax L.	G rhiz	W Asia	Archaeophyte	Invasive	Seed, Vegetative	Industrial, Stabilization	Local	15,07751	36,76961	4	plain	2017-05	4.9.2		212	Lower Thermomediterranean
1134		no alien plant identified							Main	15,06578	37,43520	5	plain	2017-05	3.2.4		121	Upper Thermomediterranean
640	Poaceae	Arundo donax L.	G rhiz	W Asia	Archaeophyte	Invasive	Seed, Vegetative	Industrial, Stabilization	Local	15,08305	36,83992	7	plain	2017-05	4.9.2		211	Lower Thermomediterranean
2322		no alien plant identified							Main	15,06506	37,40084	7	plain	2017-05	3.2.4	ITA070029	211	Upper Thermomediterranean
633	Poaceae	Arundo donax L.	G rhiz	W Asia	Archaeophyte	Invasive	Seed, Vegetative	Industrial, Stabilization	Local	15,08241	36,80799	11	plain	2017-05	4.9.2		227m	Lower Thermomediterranean
1636		no alien plant identified							Main	15,23914	37,00293	16	plain	2017-05	4.9.2		227m	Upper Thermomediterranean
2321		no alien plant identified							Main	15,22588	36,99458	20	plain	2017-05	4.9.2		227m	Lower Thermomediterranean
1657		no alien plant identified							Main	15,14837	36,92010	22	plain	2017-05	4.9.2		221	Lower Thermomediterranean
975	Poaceae	Arundo donax L.	G rhiz	W Asia	Archaeophyte	Invasive	Seed, Vegetative	Industrial, Stabilization	Local	15,07502	36,79091	24	plain	2017-05	4.9.2	ITA090002	226	Lower Thermomediterranean
1637		no alien plant identified							Main	15,21549	36,98792	26	plain	2017-05	4.9.2		227m	Lower Thermomediterranean
976	Poaceae	Arundo donax L.	G rhiz	W Asia	Archaeophyte	Invasive	Seed, Vegetative	Industrial, Stabilization	Local	15,08261	36,82435	27	plain	2017-05	4.9.2		227m	Lower Thermomediterranean
958	Euphorbiaceae	Ricinus communis L.	P scap	E Medit., E Africa, India	Archaeophyte	Naturalized	Seed	Industrial	Local	15,16205	37,20085	28	plain	2017-05	4.9.2		221	Lower Thermomediterranean
631		no alien plant identified							Local	15,08240	36,85082	32	plain	2017-05	4.9.2		227m	Upper Thermomediterranean
1655		no alien plant identified							Main	15,18988	36,96424	35	plain	2017-05	4.9.2		227m	Lower Thermomediterranean
629		no alien plant identified							Local	15,07981	36,86343	39	plain	2017-05	4.9.2		226	Lower Thermomediterranean
2320		no alien plant identified							Main	15,20679	36,98231	41	plain	2017-05	4.9.2		111	Lower Thermomediterranean
630		no alien plant identified							Local	15,08037	36,86054	43	plain	2017-05	4.9.2		226	Lower Thermomediterranean
1151	Simaroubaceae	Ailanthus altissima (Mill.) Swingle	P scap	E Asia	Neophyte	Invasive	Seed, Vegetative	Forestry, Industrial, Stabilization	Main	15,09929	36,88657	47	plain	2017-05	4.9.2		226	Lower Thermomediterranean
1194	Poaceae	Arundo donax L.	G rhiz	W Asia	Archaeophyte	Invasive	Seed, Vegetative	Industrial, Stabilization	Main	15,08348	36,87739	47	plain	2017-05	4.9.2		226	Lower Thermomediterranean
1658	Cactaceae	Opuntia ficus-indica (L.) Mill.	P succ	C America	Neophyte	Invasive	Seed, Vegetative	Agricultural	Main	15,11934	36,90156	54	plain	2017-05	4.9.2		223	Lower Thermomediterranean
746		no alien plant identified							Local	15,12586	36,90857	56	plain	2017-05	4.9.2		227m	Lower Thermomediterranean
1656		no alien plant identified							Main	15,13224	36,91942	57	plain	2017-05	4.9.2		227m	Lower Thermomediterranean
1659		no alien plant identified							Main	15,11090	36,89269	58	plain	2017-05	4.9.2		226	Lower Thermomediterranean
1632		no alien plant identified							Main	15,12478	37,29926	62	plain	2017-05	4.9.2		221	Upper Thermomediterranean
1660	Simaroubaceae	Ailanthus altissima (Mill.) Swingle	P scap	E Asia	Neophyte	Invasive	Seed, Vegetative	Forestry, Industrial, Stabilization	Main	15,08873	36,88643	67	plain	2017-05	4.9.2		227m	Lower Thermomediterranean
1634	Poaceae	Arundo donax L.	G rhiz	W Asia	Archaeophyte	Invasive	Seed, Vegetative	Industrial, Stabilization	Main	15,14333	37,25781	69	plain	2017-05	4.9.2		221	Lower Thermomediterranean
1142	Fabaceae	Acacia saligna (Labill.) H.L.Wendl.	P scap	Australia	Neophyte	Invasive	Seed, Vegetative	Forestry, Stabilization	Main	15,14795	37,24046	75	plain	2017-05	4.9.2		211	Upper Thermomediterranean
1141		no alien plant identified							Main	15,14768	37,24645	80	plain	2017-05	4.9.2		211	Upper Thermomediterranean
1143	Poaceae	Arundo donax L.	G rhiz	W Asia	Archaeophyte	Invasive	Seed, Vegetative	Industrial, Stabilization	Main	15,13687	37,23842	99	plain	2017-05	4.9.2		211	Upper Thermomediterranean
1144		no alien plant identified							Main	15,12447	37,23976	129	plain	2017-05	4.9.2		512	Upper Thermomediterranean
1633	Poaceae	Saccharum biflorum Forssk.	H caesp	Africa, Asia	Neophyte	Naturalized	Seed, Vegetative	Stabilization	Main	15,12554	37,27651	130	plain	2017-05	4.9.2		226	Upper Thermomediterranean
2066		no alien plant identified							Main	14,37958	37,21802	245	plain	2017-06	3.2.5	ITA050012	211	Upper Thermomediterranean
2067		no alien plant identified							Main	14,38004	37,22911	280	plain	2017-06	3.2.5	ITA050012	211	Upper Thermomediterranean
2068		no alien plant identified							Main	14,38278	37,23904	328	hill	2017-06	3.2.3		211	Lower Mesomediterranean
2069	Fabaceae	Acacia saligna (Labill.) H.L.Wendl.	P scap	Australia	Neophyte	Invasive	Seed, Vegetative	Forestry, Stabilization	Main	14,38064	37,25155	381	hill	2017-06	3.2.3		211	Lower Mesomediterranean
2072	Cactaceae	Opuntia ficus-indica (L.) Mill.	P succ	C America	Neophyte	Invasive	Seed, Vegetative	Agricultural	Main	14,38906	37,28218	435	hill	2017-06	3.2.3		211	Lower Mesomediterranean
2070	Fabaceae	Acacia saligna (Labill.) H.L.Wendl.	P scap	Australia	Neophyte	Invasive	Seed, Vegetative	Forestry, Stabilization	Main	14,38004	37,26310	444	hill	2017-06	3.2.3		311	Lower Mesomediterranean
2071		no alien plant identified							Main	14,38412	37,27312	466	hill	2017-06	3.2.3		311	Lower Mesomediterranean
2073		no alien plant identified							Main	14,39050	37,29366	466	hill	2017-06	4.5.1		225f	Lower Mesomediterranean
2074		no alien plant identified							Main	14,38030	37,30187	498	hill	2017-06	4.5.1		225f	Lower Mesomediterranean
2075	Poaceae	Arundo donax L.	G rhiz	W Asia	Archaeophyte	Invasive	Seed, Vegetative	Industrial, Stabilization	Main	14,37406	37,30717	505	hill	2017-06	4.5.1		225f	Lower Mesomediterranean
2076		no alien plant identified							Main	14,36988	37,31257	528	hill	2017-06	4.5.1		225f	Lower Mesomediterranean
2077		no alien plant identified							Main	14,36830	37,32019	559	hill	2017-06	4.5.1		211	Lower Mesomediterranean
2079		no alien plant identified							Main	14,35526	37,34191	596	hill	2017-06	4.5.1		211	Lower Mesomediterranean
2078		no alien plant identified							Main	14,36893	37,33005	612	mountain	2017-06	4.5.1		211	Lower Mesomediterranean
2085		no alien plant identified							Main	14,33354	37,47989	636	mountain	2017-06	4.5.1		314	Lower Mesomediterranean
2081	Poaceae	Arundo donax L.	G rhiz	W Asia	Archaeophyte	Invasive	Seed, Vegetative	Industrial, Stabilization	Main	14,36218	37,39812	657	mountain	2017-06	4.5.1		231	Upper Mesomediterranean
2080	Simaroubaceae	Ailanthus altissima (Mill.) Swingle	P scap	E Asia	Neophyte	Invasive	Seed, Vegetative	Forestry, Industrial, Stabilization	Main	14,35448	37,36261	660	mountain	2017-06	4.5.1		231	Upper Mesomediterranean
2088		no alien plant identified							Main	14,29744	37,55224	669	mountain	2017-06	4.5.1		112	Upper Mesomediterranean
2087	Anacardiaceae	Rhus coriaria L.	P caesp	S Europe, W Asia	Archaeophyte	Naturalized	Seed, Vegetative	Industrial	Main	14,29946	37,53352	701	mountain	2017-06	4.5.1		211	Upper Mesomediterranean
2082		no alien plant identified							Main	14,38151	37,41330	701	mountain	2017-06	4.5.1		226	Lower Mesomediterranean
2086	Anacardiaceae	Rhus coriaria L.	P caesp	S Europe, W Asia	Archaeophyte	Naturalized	Seed, Vegetative	Industrial	Main	14,31634	37,51121	716	mountain	2017-06	4.5.1		231	Upper Mesomediterranean
2083		no alien plant identified							Main	14,37071	37,43291	743	mountain	2017-06	4.5.1	ITA060012	211	Upper Mesomediterranean
2084		no alien plant identified							Main	14,36682	37,46059	803	mountain	2017-06	4.5.1	ITA060012	311	Upper Mesomediterranean
1363	Fabaceae	Acacia saligna (Labill.) H.L.Wendl.	P scap	Australia	Neophyte	Invasive	Seed, Vegetative	Forestry, Stabilization	Main	13,69959	37,98776	0	plain	2017-07	2.1.1		111	Lower Thermomediterranean
1378	Fabaceae	Acacia saligna (Labill.) H.L.Wendl.	P scap	Australia	Neophyte	Invasive	Seed, Vegetative	Forestry, Stabilization	Main	13,82615	37,97416	0	plain	2017-07	2.1.1		332	Lower Thermomediterranean
1362	Asparagaceae	Agave americana L. subsp. americana	P caesp	C N America	Neophyte	Naturalized	Seed	Ornamental, Stabilization	Main	13,69963	37,98781	0	plain	2017-07	2.1.1		111	Lower Thermomediterranean
1347	Simaroubaceae	Ailanthus altissima (Mill.) Swingle	P scap	E Asia	Neophyte	Invasive	Seed, Vegetative	Forestry, Industrial, Stabilization	Main	13,54082	38,07359	0	plain	2017-07	2.1.1		112	Lower Thermomediterranean
1366	Simaroubaceae	Ailanthus altissima (Mill.) Swingle	P scap	E Asia	Neophyte	Invasive	Seed, Vegetative	Forestry, Industrial, Stabilization	Main	13,72797	37,97069	0	plain	2017-07	2.1.1		223	Lower Thermomediterranean
1625	Simaroubaceae	Ailanthus altissima (Mill.) Swingle	P scap	E Asia	Neophyte	Invasive	Seed, Vegetative	Forestry, Industrial, Stabilization	Main	13,37942	38,10979	0	plain	2017-07	2.1.1		111	Lower Thermomediterranean
1337	Poaceae	Arundo donax L.	G rhiz	W Asia	Archaeophyte	Invasive	Seed, Vegetative	Industrial, Stabilization	Main	13,41997	38,09717	0	plain	2017-07	2.1.1		111	Lower Thermomediterranean
1345	Poaceae	Arundo donax L.	G rhiz	W Asia	Archaeophyte	Invasive	Seed, Vegetative	Industrial, Stabilization	Main	13,53557	38,07753	0	plain	2017-07	2.1.1		221	Lower Thermomediterranean
1348	Poaceae	Arundo donax L.	G rhiz	W Asia	Archaeophyte	Invasive	Seed, Vegetative	Industrial, Stabilization	Main	13,53832	38,06081	0	plain	2017-07	2.1.1		112	Lower Thermomediterranean
1349	Poaceae	Arundo donax L.	G rhiz	W Asia	Archaeophyte	Invasive	Seed, Vegetative	Industrial, Stabilization	Main	13,54388	38,05495	0	plain	2017-07	2.1.1		112	Lower Thermomediterranean
1350	Poaceae	Arundo donax L.	G rhiz	W Asia	Archaeophyte	Invasive	Seed, Vegetative	Industrial, Stabilization	Main	13,55213	38,04908	0	plain	2017-07	2.1.1		221	Lower Thermomediterranean
1351	Poaceae	Arundo donax L.	G rhiz	W Asia	Archaeophyte	Invasive	Seed, Vegetative	Industrial, Stabilization	Main	13,56262	38,04064	0	plain	2017-07	2.1.1		221	Lower Thermomediterranean
1352	Poaceae	Arundo donax L.	G rhiz	W Asia	Archaeophyte	Invasive	Seed, Vegetative	Industrial, Stabilization	Main	13,57726	38,03335	0	plain	2017-07	2.1.1		112	Lower Thermomediterranean
1355	Poaceae	Arundo donax L.	G rhiz	W Asia	Archaeophyte	Invasive	Seed, Vegetative	Industrial, Stabilization	Main	13,64345	38,00274	0	plain	2017-07	2.1.1		221	Lower Thermomediterranean
1356	Poaceae	Arundo donax L.	G rhiz	W Asia	Archaeophyte	Invasive	Seed, Vegetative	Industrial, Stabilization	Main	13,65168	37,99739	0	plain	2017-07	2.1.1		221	Lower Thermomediterranean
1358	Poaceae	Arundo donax L.	G rhiz	W Asia	Archaeophyte	Invasive	Seed, Vegetative	Industrial, Stabilization	Main	13,66965	37,99354	0	plain	2017-07	2.1.1		223	Lower Thermomediterranean
1360	Poaceae	Arundo donax L.	G rhiz	W Asia	Archaeophyte	Invasive	Seed, Vegetative	Industrial, Stabilization	Main	13,68844	37,98613	0	plain	2017-07	2.1.1		221	Lower Thermomediterranean
1372	Poaceae	Arundo donax L.	G rhiz	W Asia	Archaeophyte	Invasive	Seed, Vegetative	Industrial, Stabilization	Main	13,78994	37,95888	0	plain	2017-07	2.1.1		211c	Lower Thermomediterranean
1374	Poaceae	Arundo donax L.	G rhiz	W Asia	Archaeophyte	Invasive	Seed, Vegetative	Industrial, Stabilization	Main	13,79495	37,96443	0	plain	2017-07	2.1.1		223	Lower Thermomediterranean
1379	Poaceae	Arundo donax L.	G rhiz	W Asia	Archaeophyte	Invasive	Seed, Vegetative	Industrial, Stabilization	Main	13,82638	37,97450	0	plain	2017-07	2.1.1		332	Lower Thermomediterranean
1381	Poaceae	Arundo donax L.	G rhiz	W Asia	Archaeophyte	Invasive	Seed, Vegetative	Industrial, Stabilization	Main	13,83868	37,97890	0	plain	2017-07	2.1.1		231	Lower Thermomediterranean
1382	Poaceae	Arundo donax L.	G rhiz	W Asia	Archaeophyte	Invasive	Seed, Vegetative	Industrial, Stabilization	Main	13,87960	37,99232	0	plain	2017-07	2.1.1		221	Lower Thermomediterranean
1384	Poaceae	Arundo donax L.	G rhiz	W Asia	Archaeophyte	Invasive	Seed, Vegetative	Industrial, Stabilization	Main	13,88198	37,99258	0	plain	2017-07	2.1.1		221	Lower Thermomediterranean
1385	Poaceae	Arundo donax L.	G rhiz	W Asia	Archaeophyte	Invasive	Seed, Vegetative	Industrial, Stabilization	Main	13,88951	37,99664	0	plain	2017-07	2.1.1		221	Lower Thermomediterranean
1450	Poaceae	Arundo donax L.	G rhiz	W Asia	Archaeophyte	Invasive	Seed, Vegetative	Industrial, Stabilization	Main	13,87596	37,99097	0	plain	2017-07	2.1.1		221	Lower Thermomediterranean
1623	Poaceae	Arundo donax L.	G rhiz	W Asia	Archaeophyte	Invasive	Seed, Vegetative	Industrial, Stabilization	Main	13,37962	38,10976	0	plain	2017-07	2.1.1		111	Lower Thermomediterranean
1357	Convolvulaceae	Ipomoea indica (Burm.) Merr.	G rhiz	W Asia	Neophyte	Invasive	Seed	Ornamental	Main	13,65161	37,99746	0	plain	2017-07	2.1.1		221	Lower Thermomediterranean
1383	Fabaceae	Leucaena leucocephala (Lam.) de Wit subsp. glabrata (Rose) Zárate	P scap	C America	Neophyte	Naturalized	Seed	Ornamental	Main	13,88176	37,99303	0	plain	2017-07	2.1.1		221	Lower Thermomediterranean
1449	Meliaceae	Melia azedarach L.	P scap	C E Asia	Neophyte	Naturalized	Seed	Ornamental	Main	13,88101	37,99254	0	plain	2017-07	2.1.1		221	Lower Thermomediterranean
1361	Cactaceae	Opuntia ficus-indica (L.) Mill.	P succ	C America	Neophyte	Invasive	Seed, Vegetative	Agricultural	Main	13,69965	37,98786	0	plain	2017-07	2.1.1		111	Lower Thermomediterranean
1364	Fabaceae	Parasenegalia visco (Lorentz ex Griseb.) Seigler & Ebinger	P scap	S America	Neophyte	Naturalized	Seed, Vegetative	Ornamental	Main	13,69854	37,98790	0	plain	2017-07	2.1.1		111	Lower Thermomediterranean
1375	Anacardiaceae	Rhus coriaria L.	P caesp	S Europe, W Asia	Archaeophyte	Naturalized	Seed, Vegetative	Industrial	Main	13,79533	37,96440	0	plain	2017-07	2.1.1		223	Lower Thermomediterranean
1346	Euphorbiaceae	Ricinus communis L.	P scap	E Medit., E Africa, India	Archaeophyte	Naturalized	Seed	Industrial	Main	13,53536	38,07768	0	plain	2017-07	2.1.1		221	Upper Thermomediterranean
1451	Euphorbiaceae	Ricinus communis L.	P scap	E Medit., E Africa, India	Archaeophyte	Naturalized	Seed	Industrial	Main	13,85676	37,98559	0	plain	2017-07	2.1.1		221	Lower Thermomediterranean
1624	Euphorbiaceae	Ricinus communis L.	P scap	E Medit., E Africa, India	Archaeophyte	Naturalized	Seed	Industrial	Main	13,37963	38,10971	0	plain	2017-07	2.1.1		111	Lower Thermomediterranean
1353		no alien plant identified							Main	13,59906	38,02636	0	plain	2017-07	2.1.1		221	Lower Thermomediterranean
1354		no alien plant identified							Main	13,61050	38,01843	0	plain	2017-07	2.1.1		111	Lower Thermomediterranean
1359		no alien plant identified							Main	13,66976	37,99354	0	plain	2017-07	2.1.1		223	Lower Thermomediterranean
1365		no alien plant identified							Main	13,72411	37,97296	0	plain	2017-07	2.1.1		223	Lower Thermomediterranean
1367		no alien plant identified							Main	13,74891	37,96212	0	plain	2017-07	2.1.1		221	Lower Thermomediterranean
1373		no alien plant identified							Main	13,78944	37,95892	0	plain	2017-07	2.1.1		211c	Lower Thermomediterranean
1376		no alien plant identified							Main	13,80549	37,96650	0	plain	2017-07	2.1.1		223	Lower Thermomediterranean
1377		no alien plant identified							Main	13,81599	37,97052	0	plain	2017-07	2.1.1		221	Lower Thermomediterranean
1380		no alien plant identified							Main	13,83852	37,97869	0	plain	2017-07	2.1.1		231	Lower Thermomediterranean
1339	Poaceae	Arundo donax L.	G rhiz	W Asia	Archaeophyte	Invasive	Seed, Vegetative	Industrial, Stabilization	Main	13,47756	38,09113	7	plain	2017-07	3.1.2		221	Lower Thermomediterranean
1338	Poaceae	Arundo donax L.	G rhiz	W Asia	Archaeophyte	Invasive	Seed, Vegetative	Industrial, Stabilization	Main	13,45149	38,08882	15	plain	2017-07	3.1.2		111	Lower Thermomediterranean
1371	Poaceae	Arundo donax L.	G rhiz	W Asia	Archaeophyte	Invasive	Seed, Vegetative	Industrial, Stabilization	Main	13,78333	37,94906	20	plain	2017-07	3.2.2		221	Lower Thermomediterranean
1340	Poaceae	Arundo donax L.	G rhiz	W Asia	Archaeophyte	Invasive	Seed, Vegetative	Industrial, Stabilization	Main	13,49012	38,08983	27	plain	2017-07	3.1.2		221	Lower Thermomediterranean
1342	Poaceae	Arundo donax L.	G rhiz	W Asia	Archaeophyte	Invasive	Seed, Vegetative	Industrial, Stabilization	Main	13,49928	38,08925	34	plain	2017-07	3.1.2		221	Lower Thermomediterranean
1341	Euphorbiaceae	Ricinus communis L.	P scap	E Medit., E Africa, India	Archaeophyte	Naturalized	Seed	Industrial	Main	13,49931	38,08938	34	plain	2017-07	3.1.2		221	Lower Thermomediterranean
1344	Euphorbiaceae	Ricinus communis L.	P scap	E Medit., E Africa, India	Archaeophyte	Naturalized	Seed	Industrial	Main	13,52914	38,08433	40	plain	2017-07	3.1.2		221	Lower Thermomediterranean
1736	Fabaceae	Robinia pseudoacacia L.	P scap	N America	Neophyte	Naturalized	Seed, Vegetative	Forestry, Stabilization	Main	13,45151	38,07886	46	plain	2017-07	3.1.2		221	Lower Thermomediterranean
1737	Fabaceae	Acacia saligna (Labill.) H.L.Wendl.	P scap	Australia	Neophyte	Invasive	Seed, Vegetative	Forestry, Stabilization	Main	13,45176	38,07864	47	plain	2017-07	3.1.2		221	Lower Thermomediterranean
1343		no alien plant identified							Main	13,51184	38,09185	48	plain	2017-07	3.1.2		111	Lower Thermomediterranean
1370	Poaceae	Arundo donax L.	G rhiz	W Asia	Archaeophyte	Invasive	Seed, Vegetative	Industrial, Stabilization	Main	13,77486	37,94926	69	plain	2017-07	3.2.2		223	Lower Thermomediterranean
1917		no alien plant identified							Main	13,32326	38,07976	80	plain	2017-07	3.1.2		112	Lower Thermomediterranean
1369	Poaceae	Arundo donax L.	G rhiz	W Asia	Archaeophyte	Invasive	Seed, Vegetative	Industrial, Stabilization	Main	13,76666	37,95964	95	plain	2017-07	3.1.2		223	Lower Thermomediterranean
1368	Fabaceae	Robinia pseudoacacia L.	P scap	N America	Neophyte	Naturalized	Seed, Vegetative	Forestry, Stabilization	Main	13,75974	37,96001	97	plain	2017-07	3.1.2		223	Lower Thermomediterranean
1738	Fabaceae	Acacia saligna (Labill.) H.L.Wendl.	P scap	Australia	Neophyte	Invasive	Seed, Vegetative	Forestry, Stabilization	Main	13,45998	38,06806	105	plain	2017-07	3.1.2		111	Lower Thermomediterranean
1027	Fabaceae	Acacia saligna (Labill.) H.L.Wendl.	P scap	Australia	Neophyte	Invasive	Seed, Vegetative	Forestry, Stabilization	Main	13,03774	37,75548	115	plain	2017-07	3.1.1		222	Lower Thermomediterranean
1028	Poaceae	Arundo donax L.	G rhiz	W Asia	Archaeophyte	Invasive	Seed, Vegetative	Industrial, Stabilization	Main	13,03787	37,75567	117	plain	2017-07	3.1.1		222	Lower Thermomediterranean
1918	Poaceae	Arundo donax L.	G rhiz	W Asia	Archaeophyte	Invasive	Seed, Vegetative	Industrial, Stabilization	Main	13,32401	38,07150	129	plain	2017-07	3.1.2		221	Lower Thermomediterranean
999	Fabaceae	Acacia saligna (Labill.) H.L.Wendl.	P scap	Australia	Neophyte	Invasive	Seed, Vegetative	Forestry, Stabilization	Main	13,68110	37,49131	135	plain	2017-07	3.2.1		211	Upper Thermomediterranean
1026		no alien plant identified							Main	13,04479	37,76653	138	plain	2017-07	3.1.1		222	Upper Thermomediterranean
1000	Poaceae	Cenchrus setaceus (Forssk.) Morrone	H caesp	E N Africa	Neophyte	Invasive	Seed	Fodder	Main	13,66684	37,47644	147	plain	2017-07	3.2.1		211	Upper Thermomediterranean
1029		no alien plant identified							Main	13,03363	37,73794	149	plain	2017-07	3.1.1		211	Upper Thermomediterranean
1024	Poaceae	Arundo donax L.	G rhiz	W Asia	Archaeophyte	Invasive	Seed, Vegetative	Industrial, Stabilization	Main	13,05399	37,79649	155	plain	2017-07	3.1.1		211	Upper Thermomediterranean
1001	Cactaceae	Opuntia ficus-indica (L.) Mill.	P succ	C America	Neophyte	Invasive	Seed, Vegetative	Agricultural	Main	13,65766	37,44924	157	plain	2017-07	3.2.1		211	Upper Thermomediterranean
1030		no alien plant identified							Main	13,04652	37,71454	164	plain	2017-07	3.1.1		222	Upper Thermomediterranean
1023		no alien plant identified							Main	13,05210	37,81262	165	plain	2017-07	3.1.1		211	Upper Thermomediterranean
2142		no alien plant identified							Main	13,69870	37,52377	172	plain	2017-07	3.2.1		221	Upper Thermomediterranean
2121		no alien plant identified							Main	14,02323	37,30597	178	plain	2017-07	3.2.3		211	Upper Thermomediterranean
1031		no alien plant identified							Main	13,05238	37,70161	181	plain	2017-07	3.1.1		211	Upper Thermomediterranean
1919	Poaceae	Arundo donax L.	G rhiz	W Asia	Archaeophyte	Invasive	Seed, Vegetative	Industrial, Stabilization	Main	13,31637	38,06272	183	plain	2017-07	3.1.2		221	Lower Thermomediterranean
1920	Cactaceae	Opuntia ficus-indica (L.) Mill.	P succ	C America	Neophyte	Invasive	Seed, Vegetative	Agricultural	Main	13,31634	38,06269	183	plain	2017-07	3.1.2		221	Lower Thermomediterranean
1921	Fabaceae	Acacia saligna (Labill.) H.L.Wendl.	P scap	Australia	Neophyte	Invasive	Seed, Vegetative	Forestry, Stabilization	Main	13,31629	38,06266	184	plain	2017-07	3.1.2		221	Lower Thermomediterranean
1025	Fabaceae	Acacia saligna (Labill.) H.L.Wendl.	P scap	Australia	Neophyte	Invasive	Seed, Vegetative	Forestry, Stabilization	Main	13,05173	37,77825	189	plain	2017-07	3.1.1		222	Upper Thermomediterranean
1021		no alien plant identified							Main	13,09472	37,83506	191	plain	2017-07	3.1.1		211	Lower Thermomediterranean
1020	Poaceae	Arundo donax L.	G rhiz	W Asia	Archaeophyte	Invasive	Seed, Vegetative	Industrial, Stabilization	Main	13,10572	37,84283	195	plain	2017-07	3.1.1		231	Upper Thermomediterranean
1022		no alien plant identified							Main	13,07756	37,82531	195	plain	2017-07	3.1.1		222	Upper Thermomediterranean
2141		no alien plant identified							Main	13,69075	37,55178	200	plain	2017-07	3.2.1		211	Upper Thermomediterranean
1992	Fabaceae	Robinia pseudoacacia L.	P scap	N America	Neophyte	Naturalized	Seed, Vegetative	Forestry, Stabilization	Main	13,03292	37,64732	211	plain	2017-07	3.1.1		222	Upper Thermomediterranean
1002		no alien plant identified							Main	13,65037	37,41600	225	plain	2017-07	3.2.1		221	Upper Thermomediterranean
1993		no alien plant identified							Main	13,03203	37,64481	230	plain	2017-07	3.1.1		222	Upper Thermomediterranean
1820		no alien plant identified							Main	14,10489	37,45415	237	plain	2017-07	4.5.1	ITA050004	211	Upper Thermomediterranean
1018		no alien plant identified							Main	13,12765	37,86308	244	plain	2017-07	3.1.1		222	Upper Thermomediterranean
1019		no alien plant identified							Main	13,12076	37,84774	244	plain	2017-07	3.1.1		232	Upper Thermomediterranean
1821		no alien plant identified							Main	14,12022	37,46186	246	plain	2017-07	4.5.1	ITA050004	211	Upper Thermomediterranean
1007	Fabaceae	Acacia saligna (Labill.) H.L.Wendl.	P scap	Australia	Neophyte	Invasive	Seed, Vegetative	Forestry, Stabilization	Main	13,58952	37,32163	249	plain	2017-07	3.2.1		111	Upper Thermomediterranean
1822	Fabaceae	Acacia saligna (Labill.) H.L.Wendl.	P scap	Australia	Neophyte	Invasive	Seed, Vegetative	Forestry, Stabilization	Main	14,13420	37,46755	249	plain	2017-07	4.5.1	ITA050004	211	Upper Thermomediterranean
1922	Cactaceae	Opuntia ficus-indica (L.) Mill.	P succ	C America	Neophyte	Invasive	Seed, Vegetative	Agricultural	Main	13,30782	38,05203	252	plain	2017-07	3.1.2		112	Lower Thermomediterranean
1823		no alien plant identified							Main	14,14360	37,47339	254	plain	2017-07	4.5.1	ITA050004	211	Upper Thermomediterranean
1915	Asparagaceae	Agave americana L. subsp. americana	P caesp	C N America	Neophyte	Naturalized	Seed	Ornamental, Stabilization	Main	13,67771	37,96898	257	plain	2017-07	3.1.2		223	Lower Thermomediterranean
1764		no alien plant identified							Main	13,54653	37,83832	257	plain	2017-07	3.1.2		221	Upper Thermomediterranean
1006		no alien plant identified							Main	13,59298	37,33503	258	plain	2017-07	3.2.1		121	Upper Thermomediterranean
2140		no alien plant identified							Main	13,67397	37,57893	259	plain	2017-07	3.2.1		211	Upper Thermomediterranean
2139	Poaceae	Arundo donax L.	G rhiz	W Asia	Archaeophyte	Invasive	Seed, Vegetative	Industrial, Stabilization	Main	13,68700	37,59927	263	plain	2017-07	3.2.2		211	Upper Thermomediterranean
1824	Fabaceae	Acacia saligna (Labill.) H.L.Wendl.	P scap	Australia	Neophyte	Invasive	Seed, Vegetative	Forestry, Stabilization	Main	14,15010	37,49130	268	plain	2017-07	4.5.1	ITA050004	211	Upper Thermomediterranean
2122	Fabaceae	Acacia saligna (Labill.) H.L.Wendl.	P scap	Australia	Neophyte	Invasive	Seed, Vegetative	Forestry, Stabilization	Main	14,04757	37,28616	268	plain	2017-07	3.2.3		322	Upper Thermomediterranean
1825		no alien plant identified							Main	14,14237	37,50480	271	plain	2017-07	4.5.1	ITA050004	331	Lower Mesomediterranean
2312	Poaceae	Arundo donax L.	G rhiz	W Asia	Archaeophyte	Invasive	Seed, Vegetative	Industrial, Stabilization	Main	13,46419	37,96384	273	plain	2017-07	3.1.2		223	Upper Thermomediterranean
1990		no alien plant identified							Main	14,09955	37,46530	280	plain	2017-07	4.5.1		211	Upper Thermomediterranean
2123		no alien plant identified							Main	14,07676	37,28919	280	plain	2017-07	3.2.3		211	Lower Mesomediterranean
1033	Anacardiaceae	Rhus coriaria L.	P caesp	S Europe, W Asia	Archaeophyte	Naturalized	Seed, Vegetative	Industrial	Main	13,01908	37,64681	284	plain	2017-07	3.1.1		222	Upper Thermomediterranean
2138	Cactaceae	Opuntia ficus-indica (L.) Mill.	P succ	C America	Neophyte	Invasive	Seed, Vegetative	Agricultural	Main	13,68318	37,61540	287	plain	2017-07	3.2.2		226	Upper Thermomediterranean
1005		no alien plant identified							Main	13,61750	37,34857	287	plain	2017-07	3.2.1		211	Upper Thermomediterranean
1826	Fabaceae	Acacia saligna (Labill.) H.L.Wendl.	P scap	Australia	Neophyte	Invasive	Seed, Vegetative	Forestry, Stabilization	Main	14,12870	37,51940	288	plain	2017-07	4.5.1		211	Upper Thermomediterranean
1844		no alien plant identified							Main	13,52181	37,84665	288	plain	2017-07	3.1.2		211	Upper Thermomediterranean
2104		no alien plant identified							Main	13,96183	37,34213	290	plain	2017-07	3.2.3		226	Lower Mesomediterranean
1014		no alien plant identified							Main	13,16390	37,94429	298	plain	2017-07	3.1.1		231	Lower Mesomediterranean
1923		no alien plant identified							Main	13,29544	38,04663	302	hill	2017-07	4.2.1		111	Upper Thermomediterranean
2137	Fabaceae	Robinia pseudoacacia L.	P scap	N America	Neophyte	Naturalized	Seed, Vegetative	Forestry, Stabilization	Main	13,69285	37,63132	303	hill	2017-07	3.2.2		211	Upper Thermomediterranean
1828		no alien plant identified							Main	14,13573	37,54176	303	hill	2017-07	4.5.1		211	Lower Mesomediterranean
1004		no alien plant identified							Main	13,63863	37,36558	304	hill	2017-07	3.2.1		211	Upper Thermomediterranean
1827		no alien plant identified							Main	14,12950	37,53494	312	hill	2017-07	4.5.1		211	Lower Mesomediterranean
2136	Fabaceae	Acacia saligna (Labill.) H.L.Wendl.	P scap	Australia	Neophyte	Invasive	Seed, Vegetative	Forestry, Stabilization	Main	13,68495	37,64513	314	hill	2017-07	3.2.2		221	Lower Mesomediterranean
1765		no alien plant identified							Main	13,58586	37,83997	320	hill	2017-07	3.1.2		211	Lower Mesomediterranean
1759	Simaroubaceae	Ailanthus altissima (Mill.) Swingle	P scap	E Asia	Neophyte	Invasive	Seed, Vegetative	Forestry, Industrial, Stabilization	Main	13,48129	37,95621	323	hill	2017-07	3.1.2		223	Upper Thermomediterranean
2105		no alien plant identified							Main	13,98816	37,34025	323	hill	2017-07	3.2.3		226	Lower Mesomediterranean
1914		no alien plant identified							Main	13,67225	37,96229	328	hill	2017-07	3.1.2		223	Lower Mesomediterranean
2135		no alien plant identified							Main	13,67867	37,65180	328	hill	2017-07	3.2.2		221	Upper Thermomediterranean
1003	Simaroubaceae	Ailanthus altissima (Mill.) Swingle	P scap	E Asia	Neophyte	Invasive	Seed, Vegetative	Forestry, Industrial, Stabilization	Main	13,62752	37,39394	331	hill	2017-07	3.2.1		226	Upper Thermomediterranean
2134		no alien plant identified							Main	13,67040	37,65780	336	hill	2017-07	3.2.2		221	Lower Mesomediterranean
1017	Poaceae	Arundo donax L.	G rhiz	W Asia	Archaeophyte	Invasive	Seed, Vegetative	Industrial, Stabilization	Main	13,15216	37,87907	344	hill	2017-07	3.1.1		222	Upper Thermomediterranean
2120	Poaceae	Arundo donax L.	G rhiz	W Asia	Archaeophyte	Invasive	Seed, Vegetative	Industrial, Stabilization	Main	14,02226	37,32119	344	hill	2017-07	3.2.3		222m	Upper Thermomediterranean
1016		no alien plant identified							Main	13,14902	37,89380	345	hill	2017-07	3.1.1		211	Upper Thermomediterranean
1763		no alien plant identified							Main	13,50216	37,87251	347	hill	2017-07	3.1.2		223	Lower Mesomediterranean
2133	Fabaceae	Acacia saligna (Labill.) H.L.Wendl.	P scap	Australia	Neophyte	Invasive	Seed, Vegetative	Forestry, Stabilization	Main	13,66562	37,66507	350	hill	2017-07	3.2.2		221	Lower Mesomediterranean
2119		no alien plant identified							Main	14,01067	37,33055	350	hill	2017-07	3.2.3		232	Lower Mesomediterranean
2124		no alien plant identified							Main	14,10234	37,27232	361	hill	2017-07	3.2.3		231	Lower Mesomediterranean
1760		no alien plant identified							Main	13,49311	37,93439	363	hill	2017-07	3.1.2		211	Upper Thermomediterranean
2132	Simaroubaceae	Ailanthus altissima (Mill.) Swingle	P scap	E Asia	Neophyte	Invasive	Seed, Vegetative	Forestry, Industrial, Stabilization	Main	13,65484	37,66848	373	hill	2017-07	3.2.2		211	Lower Mesomediterranean
1924	Poaceae	Arundo donax L.	G rhiz	W Asia	Archaeophyte	Invasive	Seed, Vegetative	Industrial, Stabilization	Main	13,28085	38,04438	374	hill	2017-07	4.2.1		231	Upper Thermomediterranean
1925	Fabaceae	Acacia saligna (Labill.) H.L.Wendl.	P scap	Australia	Neophyte	Invasive	Seed, Vegetative	Forestry, Stabilization	Main	13,28078	38,04436	375	hill	2017-07	4.2.1		231	Upper Thermomediterranean
2102		no alien plant identified							Main	13,91490	37,36168	383	hill	2017-07	4.5.1		226	Lower Mesomediterranean
2131		no alien plant identified							Main	13,64570	37,67438	384	hill	2017-07	3.1.2		221	Lower Mesomediterranean
2103	Poaceae	Arundo donax L.	G rhiz	W Asia	Archaeophyte	Invasive	Seed, Vegetative	Industrial, Stabilization	Main	13,93883	37,35395	386	hill	2017-07	4.5.1		211	Lower Mesomediterranean
2130		no alien plant identified							Main	13,64144	37,68784	395	hill	2017-07	3.1.2		223	Lower Mesomediterranean
1013	Poaceae	Arundo donax L.	G rhiz	W Asia	Archaeophyte	Invasive	Seed, Vegetative	Industrial, Stabilization	Main	13,18073	37,97552	397	hill	2017-07	4.2.1		231	Upper Thermomediterranean
1762		no alien plant identified							Main	13,46088	37,88595	402	hill	2017-07	3.1.2		211	Lower Mesomediterranean
2101		no alien plant identified							Main	13,89801	37,36206	414	hill	2017-07	3.2.3		222	Lower Mesomediterranean
2100	Anacardiaceae	Rhus coriaria L.	P caesp	S Europe, W Asia	Archaeophyte	Naturalized	Seed, Vegetative	Industrial	Main	13,88290	37,36424	424	hill	2017-07	3.2.3		222	Lower Mesomediterranean
2129		no alien plant identified							Main	13,63879	37,70433	426	hill	2017-07	3.1.2		211	Lower Mesomediterranean
1761	Poaceae	Arundo donax L.	G rhiz	W Asia	Archaeophyte	Invasive	Seed, Vegetative	Industrial, Stabilization	Main	13,48296	37,91132	440	hill	2017-07	3.1.2		223	Lower Mesomediterranean
2128		no alien plant identified							Main	13,62779	37,71437	457	hill	2017-07	3.1.2		211	Lower Mesomediterranean
1926	Fabaceae	Acacia saligna (Labill.) H.L.Wendl.	P scap	Australia	Neophyte	Invasive	Seed, Vegetative	Forestry, Stabilization	Main	13,26706	38,03704	485	hill	2017-07	4.2.1		231	Upper Thermomediterranean
1012	Simaroubaceae	Ailanthus altissima (Mill.) Swingle	P scap	E Asia	Neophyte	Invasive	Seed, Vegetative	Forestry, Industrial, Stabilization	Main	13,20594	37,97498	492	hill	2017-07	4.2.1		231	Lower Mesomediterranean
1766		no alien plant identified							Main	13,58650	37,80548	498	hill	2017-07	3.1.2		223	Lower Mesomediterranean
2127		no alien plant identified							Main	13,61352	37,72603	500	hill	2017-07	3.1.2		211	Lower Mesomediterranean
1927		no alien plant identified							Main	13,25098	38,03400	546	hill	2017-07	4.2.1		231	Lower Mesomediterranean
1767		no alien plant identified							Main	13,59155	37,79867	551	hill	2017-07	3.1.2		223	Lower Mesomediterranean
2126	Poaceae	Arundo donax L.	G rhiz	W Asia	Archaeophyte	Invasive	Seed, Vegetative	Industrial, Stabilization	Main	13,59992	37,73280	553	hill	2017-07	3.1.2		211	Lower Mesomediterranean
2125	Poaceae	Arundo donax L.	G rhiz	W Asia	Archaeophyte	Invasive	Seed, Vegetative	Industrial, Stabilization	Main	13,59349	37,74227	585	hill	2017-07	3.1.2		223	Lower Mesomediterranean
1011		no alien plant identified							Main	13,22852	37,98092	596	hill	2017-07	4.2.1		231	Lower Mesomediterranean
1768		no alien plant identified							Main	13,60828	37,79555	609	mountain	2017-07	3.1.2		211	Lower Mesomediterranean
2334		no alien plant identified							Main	13,22735	38,03640	611	mountain	2017-07	4.2.1		231	Upper Mesomediterranean
1928	Poaceae	Arundo donax L.	G rhiz	W Asia	Archaeophyte	Invasive	Seed, Vegetative	Industrial, Stabilization	Main	13,23802	38,03271	641	mountain	2017-07	4.2.1		231	Upper Mesomediterranean
1772	Simaroubaceae	Ailanthus altissima (Mill.) Swingle	P scap	E Asia	Neophyte	Invasive	Seed, Vegetative	Forestry, Industrial, Stabilization	Main	13,59625	37,75291	667	mountain	2017-07	3.1.2		111	Lower Mesomediterranean
1769		no alien plant identified							Main	13,60535	37,78684	667	mountain	2017-07	3.1.2		211	Lower Mesomediterranean
602		no alien plant identified							Local	13,23981	38,02780	682	mountain	2017-07	4.2.1		231	Upper Mesomediterranean
1010		no alien plant identified							Main	13,23770	37,99344	709	mountain	2017-07	4.2.1	ITA020026	231	Upper Mesomediterranean
1770		no alien plant identified							Main	13,59751	37,77583	715	mountain	2017-07	3.1.2		211	Lower Mesomediterranean
1771	Cactaceae	Opuntia ficus-indica (L.) Mill.	P succ	C America	Neophyte	Invasive	Seed, Vegetative	Agricultural	Main	13,59533	37,76521	730	mountain	2017-07	3.1.2		211	Lower Mesomediterranean
1929		no alien plant identified							Main	13,24770	38,01935	733	mountain	2017-07	4.2.1		231	Lower Mesomediterranean
1009		no alien plant identified							Main	13,24200	38,00765	774	mountain	2017-07	4.2.1		321	Lower Mesomediterranean
1404	Fabaceae	Acacia saligna (Labill.) H.L.Wendl.	P scap	Australia	Neophyte	Invasive	Seed, Vegetative	Forestry, Stabilization	Main	14,05712	38,02209	0	plain	2017-08	2.1.1		223	Lower Thermomediterranean
1408	Simaroubaceae	Ailanthus altissima (Mill.) Swingle	P scap	E Asia	Neophyte	Invasive	Seed, Vegetative	Forestry, Industrial, Stabilization	Main	14,12394	38,01661	0	plain	2017-08	2.1.1		321	Lower Thermomediterranean
1411	Simaroubaceae	Ailanthus altissima (Mill.) Swingle	P scap	E Asia	Neophyte	Invasive	Seed, Vegetative	Forestry, Industrial, Stabilization	Main	14,16707	38,01866	0	plain	2017-08	2.1.1		321	Lower Thermomediterranean
1412	Simaroubaceae	Ailanthus altissima (Mill.) Swingle	P scap	E Asia	Neophyte	Invasive	Seed, Vegetative	Forestry, Industrial, Stabilization	Main	14,18203	38,01889	0	plain	2017-08	2.1.1	ITA020018	321	Lower Thermomediterranean
1421	Simaroubaceae	Ailanthus altissima (Mill.) Swingle	P scap	E Asia	Neophyte	Invasive	Seed, Vegetative	Forestry, Industrial, Stabilization	Main	14,37108	38,01506	0	plain	2017-08	2.1.1		223	Lower Thermomediterranean
1512	Simaroubaceae	Ailanthus altissima (Mill.) Swingle	P scap	E Asia	Neophyte	Invasive	Seed, Vegetative	Forestry, Industrial, Stabilization	Main	15,52080	38,29290	0	plain	2017-08	2.1.1	ITA030042	223	Lower Thermomediterranean
1513	Simaroubaceae	Ailanthus altissima (Mill.) Swingle	P scap	E Asia	Neophyte	Invasive	Seed, Vegetative	Forestry, Industrial, Stabilization	Main	15,52701	38,29164	0	plain	2017-08	2.1.1	ITA030042	223	Lower Thermomediterranean
1514	Simaroubaceae	Ailanthus altissima (Mill.) Swingle	P scap	E Asia	Neophyte	Invasive	Seed, Vegetative	Forestry, Industrial, Stabilization	Main	15,53743	38,29372	0	plain	2017-08	2.1.1	ITA030042	223	Lower Thermomediterranean
1515	Simaroubaceae	Ailanthus altissima (Mill.) Swingle	P scap	E Asia	Neophyte	Invasive	Seed, Vegetative	Forestry, Industrial, Stabilization	Main	15,54613	38,29334	0	plain	2017-08	2.1.1	ITA030042	321	Lower Thermomediterranean
1517	Simaroubaceae	Ailanthus altissima (Mill.) Swingle	P scap	E Asia	Neophyte	Invasive	Seed, Vegetative	Forestry, Industrial, Stabilization	Main	15,56787	38,28653	0	plain	2017-08	2.1.1	ITA030042	223	Lower Thermomediterranean
1386	Poaceae	Arundo donax L.	G rhiz	W Asia	Archaeophyte	Invasive	Seed, Vegetative	Industrial, Stabilization	Main	13,89576	37,99874	0	plain	2017-08	2.1.1		221	Lower Thermomediterranean
1387	Poaceae	Arundo donax L.	G rhiz	W Asia	Archaeophyte	Invasive	Seed, Vegetative	Industrial, Stabilization	Main	13,90204	38,00105	0	plain	2017-08	2.1.1		231	Lower Thermomediterranean
1388	Poaceae	Arundo donax L.	G rhiz	W Asia	Archaeophyte	Invasive	Seed, Vegetative	Industrial, Stabilization	Main	13,91696	38,00658	0	plain	2017-08	2.1.1		221	Lower Thermomediterranean
1389	Poaceae	Arundo donax L.	G rhiz	W Asia	Archaeophyte	Invasive	Seed, Vegetative	Industrial, Stabilization	Main	13,92386	38,00912	0	plain	2017-08	2.1.1		221	Lower Thermomediterranean
1391	Poaceae	Arundo donax L.	G rhiz	W Asia	Archaeophyte	Invasive	Seed, Vegetative	Industrial, Stabilization	Main	13,93423	38,01272	0	plain	2017-08	2.1.1		223	Lower Thermomediterranean
1395	Poaceae	Arundo donax L.	G rhiz	W Asia	Archaeophyte	Invasive	Seed, Vegetative	Industrial, Stabilization	Main	13,97568	38,02599	0	plain	2017-08	2.1.1		223	Lower Thermomediterranean
1402	Poaceae	Arundo donax L.	G rhiz	W Asia	Archaeophyte	Invasive	Seed, Vegetative	Industrial, Stabilization	Main	14,05067	38,02620	0	plain	2017-08	2.1.1		223	Lower Thermomediterranean
1403	Poaceae	Arundo donax L.	G rhiz	W Asia	Archaeophyte	Invasive	Seed, Vegetative	Industrial, Stabilization	Main	14,07097	38,01707	0	plain	2017-08	2.1.1		223	Lower Thermomediterranean
1413	Poaceae	Arundo donax L.	G rhiz	W Asia	Archaeophyte	Invasive	Seed, Vegetative	Industrial, Stabilization	Main	14,19433	38,01569	0	plain	2017-08	2.1.1		223	Lower Thermomediterranean
1418	Poaceae	Arundo donax L.	G rhiz	W Asia	Archaeophyte	Invasive	Seed, Vegetative	Industrial, Stabilization	Main	14,32578	38,01067	0	plain	2017-08	2.1.1		112	Lower Thermomediterranean
1438	Poaceae	Arundo donax L.	G rhiz	W Asia	Archaeophyte	Invasive	Seed, Vegetative	Industrial, Stabilization	Main	14,48140	38,03333	0	plain	2017-08	2.1.1		223	Lower Thermomediterranean
1441	Poaceae	Arundo donax L.	G rhiz	W Asia	Archaeophyte	Invasive	Seed, Vegetative	Industrial, Stabilization	Main	14,53515	38,04479	0	plain	2017-08	2.1.1		223	Lower Thermomediterranean
1510	Poaceae	Arundo donax L.	G rhiz	W Asia	Archaeophyte	Invasive	Seed, Vegetative	Industrial, Stabilization	Main	15,50182	38,28318	0	plain	2017-08	2.1.1	ITA030042	223	Lower Thermomediterranean
1516	Poaceae	Arundo donax L.	G rhiz	W Asia	Archaeophyte	Invasive	Seed, Vegetative	Industrial, Stabilization	Main	15,55724	38,29315	0	plain	2017-08	2.1.1	ITA030042	223	Lower Thermomediterranean
1522	Poaceae	Arundo donax L.	G rhiz	W Asia	Archaeophyte	Invasive	Seed, Vegetative	Industrial, Stabilization	Main	15,63372	38,26862	0	plain	2017-08	2.2.1	ITA030008	111	Lower Thermomediterranean
1523	Poaceae	Arundo donax L.	G rhiz	W Asia	Archaeophyte	Invasive	Seed, Vegetative	Industrial, Stabilization	Main	15,62458	38,26382	0	plain	2017-08	2.2.1	ITA030042	111	Lower Thermomediterranean
1397	Convolvulaceae	Ipomoea indica (Burm.) Merr.	G rhiz	W Asia	Neophyte	Invasive	Seed	Ornamental	Main	13,99836	38,03073	0	plain	2017-08	2.1.1		112	Lower Thermomediterranean
1398	Convolvulaceae	Ipomoea indica (Burm.) Merr.	G rhiz	W Asia	Neophyte	Invasive	Seed	Ornamental	Main	14,00973	38,03162	0	plain	2017-08	2.1.1		223	Lower Thermomediterranean
1506	Convolvulaceae	Ipomoea indica (Burm.) Merr.	G rhiz	W Asia	Neophyte	Invasive	Seed	Ornamental	Main	15,47304	38,26447	0	plain	2017-08	2.1.1	ITA030042	111	Lower Thermomediterranean
1525	Nyctaginaceae	Mirabilis jalapa L.	G bulb	Trop. America	Neophyte	Naturalized	Seed	Ornamental	Main	15,58219	38,24596	0	plain	2017-08	2.2.1	ITA030042	112	Lower Thermomediterranean
1399	Cactaceae	Opuntia ficus-indica (L.) Mill.	P succ	C America	Neophyte	Invasive	Seed, Vegetative	Agricultural	Main	14,02461	38,03332	0	plain	2017-08	2.1.1		111	Lower Thermomediterranean
1520	Anacardiaceae	Rhus coriaria L.	P caesp	S Europe, W Asia	Archaeophyte	Naturalized	Seed, Vegetative	Industrial	Main	15,60142	38,27213	0	plain	2017-08	2.2.1	ITA030042	323	Lower Thermomediterranean
1507	Fabaceae	Robinia pseudoacacia L.	P scap	N America	Neophyte	Naturalized	Seed, Vegetative	Forestry, Stabilization	Main	15,47304	38,26447	0	plain	2017-08	2.1.1	ITA030042	111	Lower Thermomediterranean
1508	Fabaceae	Robinia pseudoacacia L.	P scap	N America	Neophyte	Naturalized	Seed, Vegetative	Forestry, Stabilization	Main	15,48100	38,26857	0	plain	2017-08	2.1.1	ITA030042	111	Lower Thermomediterranean
1509	Fabaceae	Robinia pseudoacacia L.	P scap	N America	Neophyte	Naturalized	Seed, Vegetative	Forestry, Stabilization	Main	15,49017	38,27619	0	plain	2017-08	2.1.1	ITA030042	321	Lower Thermomediterranean
1511	Fabaceae	Robinia pseudoacacia L.	P scap	N America	Neophyte	Naturalized	Seed, Vegetative	Forestry, Stabilization	Main	15,51208	38,29086	0	plain	2017-08	2.1.1	ITA030042	223	Lower Thermomediterranean
1524	Asteraceae	Symphyotrichum squamatum (Spreng.) G.L.Nesom	T scap	S America	Neophyte	Naturalized	Seed	no recorded use	Main	15,59033	38,25030	0	plain	2017-08	2.2.1	ITA030042	112	Upper Thermomediterranean
835		no alien plant identified							Local	14,44580	38,02815	0	plain	2017-08	2.1.1		223	Lower Thermomediterranean
1390		no alien plant identified							Main	13,92918	38,01071	0	plain	2017-08	2.1.1		221	Lower Thermomediterranean
1392		no alien plant identified							Main	13,94258	38,01881	0	plain	2017-08	2.1.1		223	Lower Thermomediterranean
1393		no alien plant identified							Main	13,94962	38,02516	0	plain	2017-08	2.1.1		223	Lower Thermomediterranean
1394		no alien plant identified							Main	13,95458	38,02583	0	plain	2017-08	2.1.1		223	Lower Thermomediterranean
1396		no alien plant identified							Main	13,98809	38,02764	0	plain	2017-08	2.1.1		223	Lower Thermomediterranean
1400		no alien plant identified							Main	14,04075	38,03026	0	plain	2017-08	2.1.1		223	Lower Thermomediterranean
1401		no alien plant identified							Main	14,04635	38,02817	0	plain	2017-08	2.1.1		223	Lower Thermomediterranean
1405		no alien plant identified							Main	14,09140	38,01882	0	plain	2017-08	2.1.1		321	Lower Thermomediterranean
1406		no alien plant identified							Main	14,10228	38,01574	0	plain	2017-08	2.1.1		223	Lower Thermomediterranean
1407		no alien plant identified							Main	14,11765	38,01618	0	plain	2017-08	2.1.1		321	Lower Thermomediterranean
1409		no alien plant identified							Main	14,13858	38,02118	0	plain	2017-08	2.1.1		321	Lower Thermomediterranean
1410		no alien plant identified							Main	14,15148	38,02324	0	plain	2017-08	2.1.1		141	Lower Thermomediterranean
1414		no alien plant identified							Main	14,21141	38,01409	0	plain	2017-08	2.1.1		311	Lower Thermomediterranean
1415		no alien plant identified							Main	14,23382	38,00970	0	plain	2017-08	2.1.1		223	Lower Thermomediterranean
1416		no alien plant identified							Main	14,26813	38,00866	0	plain	2017-08	2.1.1		221	Upper Thermomediterranean
1417		no alien plant identified							Main	14,30782	38,00745	0	plain	2017-08	2.1.1		223	Lower Thermomediterranean
1419		no alien plant identified							Main	14,35825	38,01338	0	plain	2017-08	2.1.1		223	Lower Thermomediterranean
1420		no alien plant identified							Main	14,36285	38,01380	0	plain	2017-08	2.1.1		223	Lower Thermomediterranean
1422		no alien plant identified							Main	14,38066	38,01785	0	plain	2017-08	2.1.1		223	Lower Thermomediterranean
1423		no alien plant identified							Main	14,40031	38,02185	0	plain	2017-08	2.1.1		223	Lower Thermomediterranean
1424		no alien plant identified							Main	14,41205	38,02613	0	plain	2017-08	2.1.1		221	Lower Thermomediterranean
1425		no alien plant identified							Main	14,46596	38,03254	0	plain	2017-08	2.1.1		223	Lower Thermomediterranean
1439		no alien plant identified							Main	14,48545	38,03440	0	plain	2017-08	2.1.1		223	Lower Thermomediterranean
1440		no alien plant identified							Main	14,49553	38,03675	0	plain	2017-08	2.1.1		223	Lower Thermomediterranean
1442		no alien plant identified							Main	14,55122	38,05364	0	plain	2017-08	2.1.1		221	Lower Thermomediterranean
1505		no alien plant identified							Main	15,46428	38,25788	0	plain	2017-08	2.1.1	ITA030042	223	Lower Thermomediterranean
1518		no alien plant identified							Main	15,57815	38,28097	0	plain	2017-08	2.2.1	ITA030042	231	Lower Thermomediterranean
1519		no alien plant identified							Main	15,59022	38,27611	0	plain	2017-08	2.2.1	ITA030042	323	Lower Thermomediterranean
1521		no alien plant identified							Main	15,62455	38,27080	0	plain	2017-08	2.1.1	ITA030042	231	Lower Thermomediterranean
1526	Poaceae	Cenchrus setaceus (Forssk.) Morrone	H caesp	E N Africa	Neophyte	Invasive	Seed	Fodder	Main	15,56354	38,21555	1	plain	2017-08	2.2.1	ITA130042	111	Upper Thermomediterranean
1485	Convolvulaceae	Ipomoea indica (Burm.) Merr.	G rhiz	W Asia	Neophyte	Invasive	Seed	Ornamental	Main	15,12096	38,11738	11	plain	2017-08	4.6.2		221	Lower Thermomediterranean
1486	Poaceae	Arundo donax L.	G rhiz	W Asia	Archaeophyte	Invasive	Seed, Vegetative	Industrial, Stabilization	Main	15,12101	38,11729	12	plain	2017-08	4.6.2		221	Lower Thermomediterranean
1483		no alien plant identified							Main	15,06530	38,11456	12	plain	2017-08	4.6.2		231	Lower Thermomediterranean
1490	Poaceae	Arundo donax L.	G rhiz	W Asia	Archaeophyte	Invasive	Seed, Vegetative	Industrial, Stabilization	Main	15,20431	38,14401	37	plain	2017-08	4.7.1		111	Lower Thermomediterranean
1489		no alien plant identified							Main	15,19738	38,14290	37	plain	2017-08	4.7.1		223	Upper Thermomediterranean
1488	Convolvulaceae	Ipomoea indica (Burm.) Merr.	G rhiz	W Asia	Neophyte	Invasive	Seed	Ornamental	Main	15,18140	38,13275	41	plain	2017-08	4.7.1		221	Lower Thermomediterranean
627		no alien plant identified							Local	14,78754	36,73564	58	plain	2017-08	4.9.2		227k	Lower Thermomediterranean
1491	Poaceae	Arundo donax L.	G rhiz	W Asia	Archaeophyte	Invasive	Seed, Vegetative	Industrial, Stabilization	Main	15,25366	38,16873	61	plain	2017-08	4.7.1		332	Lower Thermomediterranean
1476	Convolvulaceae	Ipomoea indica (Burm.) Merr.	G rhiz	W Asia	Neophyte	Invasive	Seed	Ornamental	Main	15,02068	38,13871	75	plain	2017-08	4.6.2		223	Lower Thermomediterranean
1482		no alien plant identified							Main	15,05023	38,12376	96	plain	2017-08	4.6.2		322	Lower Thermomediterranean
1478		no alien plant identified							Main	15,02814	38,14185	111	plain	2017-08	4.6.2		223	Upper Thermomediterranean
2028		no alien plant identified							Main	14,78333	36,76300	186	plain	2017-08	4.9.1		225k	Upper Thermomediterranean
2029		no alien plant identified							Main	14,78400	36,78568	274	plain	2017-08	4.9.1		211ko	Upper Thermomediterranean
1724		no alien plant identified							Main	14,74117	36,90164	282	plain	2017-08	4.9.1	ITA080002	323	Upper Thermomediterranean
1723		no alien plant identified							Main	14,75219	36,92332	298	plain	2017-08	4.9.1		231	Upper Thermomediterranean
1722		no alien plant identified							Main	14,75946	36,94205	315	hill	2017-08	4.9.1		231	Lower Mesomediterranean
1721	Simaroubaceae	Ailanthus altissima (Mill.) Swingle	P scap	E Asia	Neophyte	Invasive	Seed, Vegetative	Forestry, Industrial, Stabilization	Main	14,76977	36,96074	338	hill	2017-08	4.9.1		211	Lower Mesomediterranean
2030	Simaroubaceae	Ailanthus altissima (Mill.) Swingle	P scap	E Asia	Neophyte	Invasive	Seed, Vegetative	Forestry, Industrial, Stabilization	Main	14,78140	36,80427	339	hill	2017-08	4.9.1		211ko	Upper Thermomediterranean
1725		no alien plant identified							Main	14,73552	36,87613	349	hill	2017-08	4.9.1		211ko	Upper Thermomediterranean
1165		no alien plant identified							Main	14,74127	36,86349	355	hill	2017-08	4.9.1		227m	Upper Thermomediterranean
834		no alien plant identified							Local	14,45079	38,01890	366	hill	2017-08	4.6.2		211	Upper Thermomediterranean
1719		no alien plant identified							Main	14,77774	36,98965	376	hill	2017-08	4.9.1	ITA080002	211	Lower Mesomediterranean
1718		no alien plant identified							Main	14,77723	36,99737	385	hill	2017-08	4.9.1		211	Lower Mesomediterranean
1166	Simaroubaceae	Ailanthus altissima (Mill.) Swingle	P scap	E Asia	Neophyte	Invasive	Seed, Vegetative	Forestry, Industrial, Stabilization	Main	14,75811	36,84162	397	hill	2017-08	4.9.1		112	Lower Mesomediterranean
2031	Simaroubaceae	Ailanthus altissima (Mill.) Swingle	P scap	E Asia	Neophyte	Invasive	Seed, Vegetative	Forestry, Industrial, Stabilization	Main	14,76952	36,82616	397	hill	2017-08	4.9.1		211ko	Lower Mesomediterranean
1720		no alien plant identified							Main	14,77336	36,98050	399	hill	2017-08	4.9.1		211	Lower Mesomediterranean
1703		no alien plant identified							Main	14,74907	37,14830	417	hill	2017-08	4.9.1		211	Lower Mesomediterranean
1717		no alien plant identified							Main	14,78577	37,00302	431	hill	2017-08	4.9.1		211	Lower Mesomediterranean
1715	Asteraceae	Symphyotrichum squamatum (Spreng.) G.L.Nesom	T scap	S America	Neophyte	Naturalized	Seed	no recorded use	Main	14,78991	37,01369	434	hill	2017-08	4.9.1		211	Lower Mesomediterranean
1716		no alien plant identified							Main	14,79113	37,01992	444	hill	2017-08	4.9.1		211	Lower Mesomediterranean
1706		no alien plant identified							Main	14,74512	37,13040	448	hill	2017-08	4.9.1		226	Lower Mesomediterranean
1714	Cactaceae	Opuntia ficus-indica (L.) Mill.	P succ	C America	Neophyte	Invasive	Seed, Vegetative	Agricultural	Main	14,79428	37,02881	449	hill	2017-08	4.9.1		231	Lower Mesomediterranean
1713		no alien plant identified							Main	14,79474	37,03761	462	hill	2017-08	4.9.1		211	Lower Mesomediterranean
1704		no alien plant identified							Main	14,74725	37,11476	489	hill	2017-08	4.9.1		211	Lower Mesomediterranean
1702	Anacardiaceae	Rhus coriaria L.	P caesp	S Europe, W Asia	Archaeophyte	Naturalized	Seed, Vegetative	Industrial	Main	14,74631	37,15760	513	hill	2017-08	4.9.1		111	Lower Mesomediterranean
1705		no alien plant identified							Main	14,75463	37,09824	523	hill	2017-08	4.9.1		323	Lower Mesomediterranean
1712		no alien plant identified							Main	14,79060	37,04814	533	hill	2017-08	4.9.1		111	Lower Mesomediterranean
1709		no alien plant identified							Main	14,78342	37,06025	566	hill	2017-08	4.9.1		211	Upper Mesomediterranean
1711		no alien plant identified							Main	14,78740	37,05613	570	hill	2017-08	4.9.1		211	Lower Mesomediterranean
1707	Anacardiaceae	Rhus coriaria L.	P caesp	S Europe, W Asia	Archaeophyte	Naturalized	Seed, Vegetative	Industrial	Main	14,76568	37,09277	603	mountain	2017-08	4.9.1		321	Lower Mesomediterranean
1710		no alien plant identified							Main	14,77910	37,06789	634	mountain	2017-08	4.9.1		211	Lower Mesomediterranean
1708	Asparagaceae	Agave americana L. subsp. americana	P caesp	C N America	Neophyte	Naturalized	Seed	Ornamental, Stabilization	Main	14,77724	37,08075	670	mountain	2017-08	4.9.1		231	Lower Mesomediterranean
1214	Fabaceae	Acacia saligna (Labill.) H.L.Wendl.	P scap	Australia	Neophyte	Invasive	Seed, Vegetative	Forestry, Stabilization	Main	14,18535	37,09168	0	plain	2018-05	2.3.1		211	Lower Thermomediterranean
1209	Poaceae	Arundo donax L.	G rhiz	W Asia	Archaeophyte	Invasive	Seed, Vegetative	Industrial, Stabilization	Main	14,30151	37,05493	0	plain	2018-05	2.3.1	ITA050001	323	Lower Thermomediterranean
1211	Poaceae	Arundo donax L.	G rhiz	W Asia	Archaeophyte	Invasive	Seed, Vegetative	Industrial, Stabilization	Main	14,27923	37,06056	0	plain	2018-05	2.3.1		211	Lower Thermomediterranean
1212	Poaceae	Arundo donax L.	G rhiz	W Asia	Archaeophyte	Invasive	Seed, Vegetative	Industrial, Stabilization	Main	14,26541	37,06656	0	plain	2018-05	2.3.1	ITA050012	112	Lower Thermomediterranean
1232	Poaceae	Arundo donax L.	G rhiz	W Asia	Archaeophyte	Invasive	Seed, Vegetative	Industrial, Stabilization	Main	14,03640	37,11205	0	plain	2018-05	2.3.1		211	Lower Thermomediterranean
1239	Poaceae	Arundo donax L.	G rhiz	W Asia	Archaeophyte	Invasive	Seed, Vegetative	Industrial, Stabilization	Main	14,00364	37,11064	0	plain	2018-05	2.3.1		112	Lower Thermomediterranean
1240	Poaceae	Arundo donax L.	G rhiz	W Asia	Archaeophyte	Invasive	Seed, Vegetative	Industrial, Stabilization	Main	13,99374	37,11154	0	plain	2018-05	2.3.1		112	Lower Thermomediterranean
1241	Poaceae	Arundo donax L.	G rhiz	W Asia	Archaeophyte	Invasive	Seed, Vegetative	Industrial, Stabilization	Main	13,98275	37,11209	0	plain	2018-05	2.3.1		231	Lower Thermomediterranean
2035	Poaceae	Arundo donax L.	G rhiz	W Asia	Archaeophyte	Invasive	Seed, Vegetative	Industrial, Stabilization	Main	14,26352	37,07703	0	plain	2018-05	2.3.1		211	Lower Thermomediterranean
1210	Asteraceae	Symphyotrichum squamatum (Spreng.) G.L.Nesom	T scap	S America	Neophyte	Naturalized	Seed	no recorded use	Main	14,30156	37,05447	0	plain	2018-05	2.3.1	ITA050001	323	Lower Thermomediterranean
2033	Asteraceae	Symphyotrichum squamatum (Spreng.) G.L.Nesom	T scap	S America	Neophyte	Naturalized	Seed	no recorded use	Main	14,22791	37,08103	0	plain	2018-05	2.3.1		111	Lower Thermomediterranean
2327	Fabaceae	Vachellia karroo (Hayne) Banfi & Galasso	P scap	Australia	Neophyte	Naturalized	Seed	Ornamental, Stabilization	Main	14,19994	37,08667	0	plain	2018-05	2.3.1		211	Lower Thermomediterranean
1208		no alien plant identified							Main	14,30136	37,05471	0	plain	2018-05	2.3.1	ITA050001	323	Lower Thermomediterranean
1213		no alien plant identified							Main	14,20613	37,08299	0	plain	2018-05	2.3.1		112	Lower Thermomediterranean
1215		no alien plant identified							Main	14,15831	37,10108	0	plain	2018-05	2.3.1		231	Lower Thermomediterranean
1230		no alien plant identified							Main	14,06085	37,11454	0	plain	2018-05	2.3.1		211	Lower Thermomediterranean
1231		no alien plant identified							Main	14,06055	37,11478	0	plain	2018-05	2.3.1		211	Lower Thermomediterranean
1233		no alien plant identified							Main	14,03645	37,11187	0	plain	2018-05	2.3.1		211	Lower Thermomediterranean
1234		no alien plant identified							Main	14,02902	37,11161	0	plain	2018-05	2.3.1		211	Lower Thermomediterranean
1235		no alien plant identified							Main	14,02891	37,11163	0	plain	2018-05	2.3.1		211	Lower Thermomediterranean
1236		no alien plant identified							Main	14,02191	37,11254	0	plain	2018-05	2.3.1		211	Lower Thermomediterranean
1237		no alien plant identified							Main	14,02192	37,11229	0	plain	2018-05	2.3.1		211	Lower Thermomediterranean
1238		no alien plant identified							Main	14,01264	37,11055	0	plain	2018-05	2.3.1		211	Lower Thermomediterranean
2034		no alien plant identified							Main	14,25265	37,07096	0	plain	2018-05	2.3.1		111	Lower Thermomediterranean
2046		no alien plant identified							Main	14,45020	37,23666	0	plain	2018-05	3.2.5		211	Lower Thermomediterranean
2206		no alien plant identified							Main	15,07157	37,48642	0	plain	2018-05	2.2.1		111	Upper Thermomediterranean
2326		no alien plant identified							Main	14,17315	37,09545	0	plain	2018-05	2.3.1		211	Lower Thermomediterranean
1243		no alien plant identified							Main	13,92491	37,12051	1	plain	2018-05	3.2.3		211s	Lower Thermomediterranean
1242	Convolvulaceae	Ipomoea indica (Burm.) Merr.	G rhiz	W Asia	Neophyte	Invasive	Seed	Ornamental	Main	13,96735	37,11406	6	plain	2018-05	3.2.3		231	Lower Thermomediterranean
1244		no alien plant identified							Main	13,88558	37,12650	6	plain	2018-05	3.2.3		211s	Lower Thermomediterranean
615	Poaceae	Arundo donax L.	G rhiz	W Asia	Archaeophyte	Invasive	Seed, Vegetative	Industrial, Stabilization	Local	13,90344	37,12197	9	plain	2018-05	3.2.3		211s	Lower Thermomediterranean
908	Poaceae	Arundo donax L.	G rhiz	W Asia	Archaeophyte	Invasive	Seed, Vegetative	Industrial, Stabilization	Local	14,31678	37,04940	16	plain	2018-05	3.2.5	ITA050001	232	Lower Thermomediterranean
1245		no alien plant identified							Main	13,86248	37,13631	16	plain	2018-05	3.2.3		211s	Lower Thermomediterranean
2036		no alien plant identified							Main	14,27017	37,08815	17	plain	2018-05	3.2.5		211	Upper Thermomediterranean
2196		no alien plant identified							Main	14,94883	37,43232	17	plain	2018-05	3.2.4		221	Lower Thermomediterranean
2197	Poaceae	Arundo donax L.	G rhiz	W Asia	Archaeophyte	Invasive	Seed, Vegetative	Industrial, Stabilization	Main	14,94832	37,43220	18	plain	2018-05	3.2.4		221	Upper Thermomediterranean
2198	Poaceae	Arundo donax L.	G rhiz	W Asia	Archaeophyte	Invasive	Seed, Vegetative	Industrial, Stabilization	Main	14,96905	37,44591	18	plain	2018-05	3.2.4		211	Lower Thermomediterranean
1207	Poaceae	Arundo donax L.	G rhiz	W Asia	Archaeophyte	Invasive	Seed, Vegetative	Industrial, Stabilization	Main	14,31885	37,05296	19	plain	2018-05	3.2.5	ITA050001	232	Lower Thermomediterranean
1219	Poaceae	Arundo donax L.	G rhiz	W Asia	Archaeophyte	Invasive	Seed, Vegetative	Industrial, Stabilization	Main	14,12645	37,12302	20	plain	2018-05	3.2.5		211	Lower Thermomediterranean
1220	Euphorbiaceae	Ricinus communis L.	P scap	E Medit., E Africa, India	Archaeophyte	Naturalized	Seed	Industrial	Main	14,12642	37,12294	20	plain	2018-05	3.2.5		211	Lower Thermomediterranean
614		no alien plant identified							Local	13,85017	37,14118	20	plain	2018-05	3.2.3		211s	Lower Thermomediterranean
1218		no alien plant identified							Main	14,12662	37,12286	20	plain	2018-05	3.2.5		211	Lower Thermomediterranean
2037	Cactaceae	Opuntia ficus-indica (L.) Mill.	P succ	C America	Neophyte	Invasive	Seed, Vegetative	Agricultural	Main	14,27732	37,10046	22	plain	2018-05	3.2.5		222	Lower Thermomediterranean
2205		no alien plant identified							Main	15,05274	37,47516	22	plain	2018-05	3.2.4		111	Upper Thermomediterranean
2325		no alien plant identified							Main	14,13950	37,11724	22	plain	2018-05	3.2.5		211	Lower Thermomediterranean
616		no alien plant identified							Local	13,94740	37,12094	23	plain	2018-05	3.2.3		211s	Lower Thermomediterranean
1206	Poaceae	Arundo donax L.	G rhiz	W Asia	Archaeophyte	Invasive	Seed, Vegetative	Industrial, Stabilization	Main	14,32468	37,05521	24	plain	2018-05	3.2.5	ITA050001	232	Lower Thermomediterranean
1227		no alien plant identified							Main	14,10294	37,12527	24	plain	2018-05	3.2.5		211	Lower Thermomediterranean
2195		no alien plant identified							Main	14,92346	37,42447	24	plain	2018-05	3.2.4		211	Upper Thermomediterranean
904	Asparagaceae	Agave americana L. subsp. americana	P caesp	C N America	Neophyte	Naturalized	Seed	Ornamental, Stabilization	Local	14,33157	37,03303	27	plain	2018-05	3.2.5	ITA050001	232	Lower Thermomediterranean
905	Poaceae	Arundo donax L.	G rhiz	W Asia	Archaeophyte	Invasive	Seed, Vegetative	Industrial, Stabilization	Local	14,33151	37,03307	27	plain	2018-05	3.2.5	ITA050001	232	Lower Thermomediterranean
1228	Poaceae	Arundo donax L.	G rhiz	W Asia	Archaeophyte	Invasive	Seed, Vegetative	Industrial, Stabilization	Main	14,07626	37,11949	27	plain	2018-05	3.2.3		232	Upper Thermomediterranean
1221		no alien plant identified							Main	14,11923	37,12565	27	plain	2018-05	3.2.5		211	Lower Thermomediterranean
1222		no alien plant identified							Main	14,11923	37,12541	27	plain	2018-05	3.2.5		211	Lower Thermomediterranean
1229		no alien plant identified							Main	14,07594	37,11942	27	plain	2018-05	3.2.3		232	Lower Thermomediterranean
2193		no alien plant identified							Main	14,88157	37,39242	27	plain	2018-05	3.2.4		211	Upper Thermomediterranean
1225	Asteraceae	Symphyotrichum squamatum (Spreng.) G.L.Nesom	T scap	S America	Neophyte	Naturalized	Seed	no recorded use	Main	14,10879	37,12405	28	plain	2018-05	3.2.5		211	Lower Thermomediterranean
1223		no alien plant identified							Main	14,11232	37,12634	28	plain	2018-05	3.2.5		211	Lower Thermomediterranean
2194		no alien plant identified							Main	14,89627	37,41006	28	plain	2018-05	3.2.4		221	Upper Thermomediterranean
1226		no alien plant identified							Main	14,10884	37,12405	29	plain	2018-05	3.2.5		211	Lower Thermomediterranean
2203	Cactaceae	Opuntia ficus-indica (L.) Mill.	P succ	C America	Neophyte	Invasive	Seed, Vegetative	Agricultural	Main	15,03352	37,46828	30	plain	2018-05	3.2.4		221	Upper Thermomediterranean
1224	Euphorbiaceae	Ricinus communis L.	P scap	E Medit., E Africa, India	Archaeophyte	Naturalized	Seed	Industrial	Main	14,11227	37,12649	30	plain	2018-05	3.2.5		211	Lower Thermomediterranean
2202	Fabaceae	Robinia pseudoacacia L.	P scap	N America	Neophyte	Naturalized	Seed, Vegetative	Forestry, Stabilization	Main	15,03318	37,46824	30	plain	2018-05	3.2.4		221	Upper Thermomediterranean
2204		no alien plant identified							Main	15,04178	37,47069	30	plain	2018-05	3.2.4		221	Upper Thermomediterranean
2200	Arecaceae	Phoenix canariensis H.Wildpret	P scap	Canary Is.	Archaeophyte	Naturalized	Seed	Agricultural, Ornamental	Main	15,00112	37,45923	31	plain	2018-05	3.2.4		221	Upper Thermomediterranean
2192		no alien plant identified							Main	14,85496	37,38418	32	plain	2018-05	3.2.4		211	Lower Thermomediterranean
1217	Poaceae	Arundo donax L.	G rhiz	W Asia	Archaeophyte	Invasive	Seed, Vegetative	Industrial, Stabilization	Main	14,15254	37,11345	33	plain	2018-05	3.2.5		231	Lower Thermomediterranean
1259		no alien plant identified							Main	13,60137	37,28460	33	plain	2018-05	3.2.1		231	Lower Thermomediterranean
2038		no alien plant identified							Main	14,28461	37,11279	33	plain	2018-05	3.2.5		211	Lower Thermomediterranean
2199	Poaceae	Arundo donax L.	G rhiz	W Asia	Archaeophyte	Invasive	Seed, Vegetative	Industrial, Stabilization	Main	14,98306	37,45387	36	plain	2018-05	3.2.4		221	Lower Thermomediterranean
2191		no alien plant identified							Main	14,83214	37,38142	36	plain	2018-05	3.2.4		211	Upper Thermomediterranean
2201		no alien plant identified							Main	15,02081	37,46438	37	plain	2018-05	3.2.4		221	Lower Thermomediterranean
906	Cactaceae	Opuntia ficus-indica (L.) Mill.	P succ	C America	Neophyte	Invasive	Seed, Vegetative	Agricultural	Local	14,32381	37,04130	38	plain	2018-05	3.2.5	ITA050001	232	Lower Thermomediterranean
1079	Fabaceae	Vachellia karroo (Hayne) Banfi & Galasso	P scap	Australia	Neophyte	Naturalized	Seed	Ornamental, Stabilization	Main	13,59993	37,28411	38	plain	2018-05	3.2.1		231	Lower Thermomediterranean
1629	Simaroubaceae	Ailanthus altissima (Mill.) Swingle	P scap	E Asia	Neophyte	Invasive	Seed, Vegetative	Forestry, Industrial, Stabilization	Main	13,60217	37,28389	39	plain	2018-05	3.2.1		231	Lower Thermomediterranean
907	Poaceae	Arundo donax L.	G rhiz	W Asia	Archaeophyte	Invasive	Seed, Vegetative	Industrial, Stabilization	Local	14,32376	37,04142	39	plain	2018-05	3.2.5	ITA050001	232	Lower Thermomediterranean
2190	Cactaceae	Opuntia ficus-indica (L.) Mill.	P succ	C America	Neophyte	Invasive	Seed, Vegetative	Agricultural	Main	14,81366	37,37948	41	plain	2018-05	3.2.4		211	Upper Thermomediterranean
2189	Arecaceae	Phoenix canariensis H.Wildpret	P scap	Canary Is.	Archaeophyte	Naturalized	Seed	Agricultural, Ornamental	Main	14,81357	37,37948	41	plain	2018-05	3.2.4		211	Upper Thermomediterranean
1258		no alien plant identified							Main	13,64255	37,26883	42	plain	2018-05	3.2.1		231	Lower Thermomediterranean
1246		no alien plant identified							Main	13,83283	37,15202	44	plain	2018-05	3.2.3		222	Lower Thermomediterranean
2039	Asparagaceae	Agave sisalana Perrine	P caesp	C America	Neophyte	Naturalized	Seed	Industrial, Ornamental, Stabilization	Main	14,30180	37,12786	46	plain	2018-05	3.2.5		211	Upper Thermomediterranean
2188		no alien plant identified							Main	14,79131	37,37800	46	plain	2018-05	3.2.4		211	Lower Thermomediterranean
1216	Poaceae	Arundo donax L.	G rhiz	W Asia	Archaeophyte	Invasive	Seed, Vegetative	Industrial, Stabilization	Main	14,15952	37,10999	47	plain	2018-05	3.2.5		231	Lower Thermomediterranean
2187	Arecaceae	Phoenix canariensis H.Wildpret	P scap	Canary Is.	Archaeophyte	Naturalized	Seed	Agricultural, Ornamental	Main	14,77205	37,38054	52	plain	2018-05	3.2.4		221	Upper Thermomediterranean
2040		no alien plant identified							Main	14,31626	37,14257	52	plain	2018-05	3.2.5	ITA050012	211	Lower Thermomediterranean
1256		no alien plant identified							Main	13,67321	37,24249	58	plain	2018-05	3.2.1		222	Lower Thermomediterranean
2186	Cactaceae	Opuntia ficus-indica (L.) Mill.	P succ	C America	Neophyte	Invasive	Seed, Vegetative	Agricultural	Main	14,74974	37,37949	59	plain	2018-05	3.2.4		221	Upper Thermomediterranean
2185	Arecaceae	Phoenix canariensis H.Wildpret	P scap	Canary Is.	Archaeophyte	Naturalized	Seed	Agricultural, Ornamental	Main	14,74965	37,37944	59	plain	2018-05	3.2.4		221	Upper Thermomediterranean
1260		no alien plant identified							Main	13,60025	37,28624	65	plain	2018-05	3.2.1		142	Lower Thermomediterranean
1630	Asteraceae	Symphyotrichum squamatum (Spreng.) G.L.Nesom	T scap	S America	Neophyte	Naturalized	Seed	no recorded use	Main	13,62789	37,27167	68	plain	2018-05	3.2.1		112	Lower Thermomediterranean
2184	Arecaceae	Phoenix canariensis H.Wildpret	P scap	Canary Is.	Archaeophyte	Naturalized	Seed	Agricultural, Ornamental	Main	14,73315	37,37616	69	plain	2018-05	3.2.4		221	Upper Thermomediterranean
1251		no alien plant identified							Main	13,74750	37,19141	71	plain	2018-05	3.2.3		227m	Lower Thermomediterranean
1250	Poaceae	Arundo donax L.	G rhiz	W Asia	Archaeophyte	Invasive	Seed, Vegetative	Industrial, Stabilization	Main	13,74748	37,19192	73	plain	2018-05	3.2.3		232	Upper Thermomediterranean
1257		no alien plant identified							Main	13,66113	37,25695	73	plain	2018-05	3.2.1		211	Lower Thermomediterranean
2041	Poaceae	Arundo donax L.	G rhiz	W Asia	Archaeophyte	Invasive	Seed, Vegetative	Industrial, Stabilization	Main	14,32742	37,15705	83	plain	2018-05	3.2.5	ITA050012	211	Upper Thermomediterranean
1249		no alien plant identified							Main	13,75708	37,18777	89	plain	2018-05	3.2.3		222	Upper Thermomediterranean
2183	Fabaceae	Acacia saligna (Labill.) H.L.Wendl.	P scap	Australia	Neophyte	Invasive	Seed, Vegetative	Forestry, Stabilization	Main	14,72030	37,36675	92	plain	2018-05	3.2.4		221	Upper Thermomediterranean
2182	Poaceae	Arundo donax L.	G rhiz	W Asia	Archaeophyte	Invasive	Seed, Vegetative	Industrial, Stabilization	Main	14,69980	37,35271	92	plain	2018-05	3.2.4		211	Upper Thermomediterranean
612		no alien plant identified							Local	13,78670	37,17821	92	plain	2018-05	3.2.3		222s	Lower Thermomediterranean
2181		no alien plant identified							Main	14,68547	37,33874	93	plain	2018-05	3.2.4		211	Lower Thermomediterranean
2091	Fabaceae	Acacia saligna (Labill.) H.L.Wendl.	P scap	Australia	Neophyte	Invasive	Seed, Vegetative	Forestry, Stabilization	Main	13,79716	37,17313	97	plain	2018-05	3.2.3		222s	Upper Thermomediterranean
2042		no alien plant identified							Main	14,34334	37,17471	101	plain	2018-05	3.2.5	ITA050012	211	Upper Thermomediterranean
611	Fabaceae	Acacia saligna (Labill.) H.L.Wendl.	P scap	Australia	Neophyte	Invasive	Seed, Vegetative	Forestry, Stabilization	Local	13,68764	37,21509	108	plain	2018-05	3.2.3		211	Upper Thermomediterranean
1255	Simaroubaceae	Ailanthus altissima (Mill.) Swingle	P scap	E Asia	Neophyte	Invasive	Seed, Vegetative	Forestry, Industrial, Stabilization	Main	13,68431	37,22727	113	plain	2018-05	3.2.1		222	Lower Thermomediterranean
613		no alien plant identified							Local	13,80881	37,16248	113	plain	2018-05	3.2.3		227m	Lower Thermomediterranean
1248		no alien plant identified							Main	13,77164	37,18253	117	plain	2018-05	3.2.3		222s	Lower Thermomediterranean
2180		no alien plant identified							Main	14,67738	37,32491	118	plain	2018-05	3.2.4		211	Lower Thermomediterranean
1252	Simaroubaceae	Ailanthus altissima (Mill.) Swingle	P scap	E Asia	Neophyte	Invasive	Seed, Vegetative	Forestry, Industrial, Stabilization	Main	13,74179	37,19703	119	plain	2018-05	3.2.3		227m	Upper Thermomediterranean
1254	Fabaceae	Acacia saligna (Labill.) H.L.Wendl.	P scap	Australia	Neophyte	Invasive	Seed, Vegetative	Forestry, Stabilization	Main	13,70082	37,20681	121	plain	2018-05	3.2.3		231	Upper Thermomediterranean
1247	Asparagaceae	Agave americana L. subsp. americana	P caesp	C N America	Neophyte	Naturalized	Seed	Ornamental, Stabilization	Main	13,81537	37,15799	125	plain	2018-05	3.2.3		227m	Upper Thermomediterranean
2179	Simaroubaceae	Ailanthus altissima (Mill.) Swingle	P scap	E Asia	Neophyte	Invasive	Seed, Vegetative	Forestry, Industrial, Stabilization	Main	14,66865	37,31669	128	plain	2018-05	3.2.4		211	Upper Thermomediterranean
610	Fabaceae	Acacia saligna (Labill.) H.L.Wendl.	P scap	Australia	Neophyte	Invasive	Seed, Vegetative	Forestry, Stabilization	Local	13,71028	37,19845	136	plain	2018-05	3.2.3		231	Upper Thermomediterranean
2178	Arecaceae	Phoenix canariensis H.Wildpret	P scap	Canary Is.	Archaeophyte	Naturalized	Seed	Agricultural, Ornamental	Main	14,66079	37,31030	138	plain	2018-05	3.2.4		211	Upper Thermomediterranean
2177		no alien plant identified							Main	14,64984	37,30246	161	plain	2018-05	3.2.4		211	Upper Thermomediterranean
2043		no alien plant identified							Main	14,36341	37,19557	167	plain	2018-05	3.2.5	ITA050012	323	Upper Thermomediterranean
2176		no alien plant identified							Main	14,63473	37,29353	171	plain	2018-05	3.2.4		211	Lower Thermomediterranean
1253	Anacardiaceae	Rhus coriaria L.	P caesp	S Europe, W Asia	Archaeophyte	Naturalized	Seed, Vegetative	Industrial	Main	13,72429	37,19928	177	plain	2018-05	3.2.3		323	Upper Thermomediterranean
2175	Brassicaceae	Isatis tinctoria L. subsp. tinctoria	H bienne	S E Asia	Archaeophyte	Naturalized	Seed	Industrial	Main	14,61989	37,28209	185	plain	2018-05	3.2.4		211	Upper Thermomediterranean
2174	Brassicaceae	Isatis tinctoria L. subsp. tinctoria	H bienne	S E Asia	Archaeophyte	Naturalized	Seed	Industrial	Main	14,60670	37,27499	198	plain	2018-05	3.2.4		211	Upper Thermomediterranean
2173		no alien plant identified							Main	14,59078	37,26538	220	plain	2018-05	3.2.4		211	Upper Thermomediterranean
2172		no alien plant identified							Main	14,58298	37,26000	245	plain	2018-05	3.2.4		211	Upper Thermomediterranean
2171	Arecaceae	Phoenix canariensis H.Wildpret	P scap	Canary Is.	Archaeophyte	Naturalized	Seed	Agricultural, Ornamental	Main	14,57607	37,25650	256	plain	2018-05	3.2.5		211	Upper Thermomediterranean
2170	Poaceae	Arundo donax L.	G rhiz	W Asia	Archaeophyte	Invasive	Seed, Vegetative	Industrial, Stabilization	Main	14,56640	37,25439	269	plain	2018-05	3.2.5		121	Upper Thermomediterranean
2169		no alien plant identified							Main	14,55575	37,25134	278	plain	2018-05	3.2.5		121	Upper Thermomediterranean
2044	Asparagaceae	Agave americana L. subsp. americana	P caesp	C N America	Neophyte	Naturalized	Seed	Ornamental, Stabilization	Main	14,40166	37,21253	292	plain	2018-05	3.2.5		222	Upper Thermomediterranean
2047		no alien plant identified							Main	14,46963	37,24660	306	hill	2018-05	3.2.3		231	Upper Thermomediterranean
2168	Arecaceae	Phoenix canariensis H.Wildpret	P scap	Canary Is.	Archaeophyte	Naturalized	Seed	Agricultural, Ornamental	Main	14,54012	37,25228	327	hill	2018-05	3.2.5		231	Upper Thermomediterranean
2167	Simaroubaceae	Ailanthus altissima (Mill.) Swingle	P scap	E Asia	Neophyte	Invasive	Seed, Vegetative	Forestry, Industrial, Stabilization	Main	14,52527	37,25321	376	hill	2018-05	3.2.3		221	Lower Mesomediterranean
2045	Cactaceae	Opuntia ficus-indica (L.) Mill.	P succ	C America	Neophyte	Invasive	Seed, Vegetative	Agricultural	Main	14,43289	37,22633	389	hill	2018-05	3.2.5		321	Lower Mesomediterranean
2058		no alien plant identified							Main	14,58923	37,19514	392	hill	2018-05	3.2.5		231	Lower Mesomediterranean
2048	Simaroubaceae	Ailanthus altissima (Mill.) Swingle	P scap	E Asia	Neophyte	Invasive	Seed, Vegetative	Forestry, Industrial, Stabilization	Main	14,48592	37,25570	414	hill	2018-05	3.2.3		231	Lower Mesomediterranean
2057	Anacardiaceae	Rhus coriaria L.	P caesp	S Europe, W Asia	Archaeophyte	Naturalized	Seed, Vegetative	Industrial	Main	14,60033	37,20159	414	hill	2018-05	3.2.5		231	Lower Mesomediterranean
909		no alien plant identified							Local	14,56048	37,21161	428	hill	2018-05	3.2.5		231	Lower Mesomediterranean
2059		no alien plant identified							Main	14,56999	37,19776	437	hill	2018-05	3.2.5		231	Lower Mesomediterranean
2056		no alien plant identified							Main	14,61645	37,19459	442	hill	2018-05	3.2.5		231	Lower Mesomediterranean
2049		no alien plant identified							Main	14,50373	37,25698	454	hill	2018-05	3.2.3		211	Lower Mesomediterranean
2055		no alien plant identified							Main	14,64020	37,19795	457	hill	2018-05	3.2.5		231	Lower Mesomediterranean
2061	Oxalidaceae	Oxalis pes-caprae L.	G bulb	S Africa	Neophyte	Invasive	Vegetative	Ornamental	Main	14,51799	37,23476	485	hill	2018-05	3.2.5		111	Lower Mesomediterranean
2054		no alien plant identified							Main	14,67958	37,18588	498	hill	2018-05	3.2.5		322	Lower Mesomediterranean
2060	Anacardiaceae	Rhus coriaria L.	P caesp	S Europe, W Asia	Archaeophyte	Naturalized	Seed, Vegetative	Industrial	Main	14,54605	37,22739	502	hill	2018-05	3.2.5		231	Lower Mesomediterranean
2053		no alien plant identified							Main	14,71049	37,18522	569	hill	2018-05	4.9.1		322	Lower Mesomediterranean
2052	Anacardiaceae	Rhus coriaria L.	P caesp	S Europe, W Asia	Archaeophyte	Naturalized	Seed, Vegetative	Industrial	Main	14,73173	37,18021	576	hill	2018-05	4.9.1		211	Lower Mesomediterranean
2051		no alien plant identified							Main	14,74742	37,18176	617	mountain	2018-05	4.9.1		211	Lower Mesomediterranean
2050		no alien plant identified							Main	14,76335	37,18866	642	mountain	2018-05	4.9.1		211	Lower Mesomediterranean
955	Fabaceae	Acacia saligna (Labill.) H.L.Wendl.	P scap	Australia	Neophyte	Invasive	Seed, Vegetative	Forestry, Stabilization	Local	15,11476	36,67656	0	plain	2018-06	2.3.1		212	Lower Thermomediterranean
973	Poaceae	Arundo donax L.	G rhiz	W Asia	Archaeophyte	Invasive	Seed, Vegetative	Industrial, Stabilization	Local	15,09086	36,68451	0	plain	2018-06	2.3.1		232s	Lower Thermomediterranean
1195	Poaceae	Arundo donax L.	G rhiz	W Asia	Archaeophyte	Invasive	Seed, Vegetative	Industrial, Stabilization	Main	14,43620	36,99377	0	plain	2018-06	3.2.5		231	Lower Thermomediterranean
954	Cactaceae	Opuntia ficus-indica (L.) Mill.	P succ	C America	Neophyte	Invasive	Seed, Vegetative	Agricultural	Local	15,11456	36,67670	0	plain	2018-06	2.3.1		212	Lower Thermomediterranean
957	Cactaceae	Opuntia ficus-indica (L.) Mill.	P succ	C America	Neophyte	Invasive	Seed, Vegetative	Agricultural	Local	15,12932	36,69563	0	plain	2018-06	2.3.1	ITA090028	232s	Lower Thermomediterranean
971	Cactaceae	Opuntia ficus-indica (L.) Mill.	P succ	C America	Neophyte	Invasive	Seed, Vegetative	Agricultural	Local	15,09116	36,68441	0	plain	2018-06	2.3.1		232s	Lower Thermomediterranean
956	Oxalidaceae	Oxalis pes-caprae L.	G bulb	S Africa	Neophyte	Invasive	Vegetative	Ornamental	Local	15,11705	36,73246	0	plain	2018-06	2.3.1		112	Lower Thermomediterranean
970	Arecaceae	Phoenix canariensis H.Wildpret	P scap	Canary Is.	Archaeophyte	Naturalized	Seed	Agricultural, Ornamental	Local	15,11880	36,71656	0	plain	2018-06	2.3.1		323	Lower Thermomediterranean
972	Poaceae	Saccharum biflorum Forssk.	H caesp	Africa, Asia	Neophyte	Naturalized	Seed, Vegetative	Stabilization	Local	15,09091	36,68412	0	plain	2018-06	2.3.1		232s	Lower Thermomediterranean
974		no alien plant identified							Local	15,13252	36,68107	0	plain	2018-06	2.3.1		111	Lower Thermomediterranean
1200		no alien plant identified							Main	14,38504	37,04599	0	plain	2018-06	3.2.5	ITA050012	232	Lower Thermomediterranean
635	Poaceae	Arundo donax L.	G rhiz	W Asia	Archaeophyte	Invasive	Seed, Vegetative	Industrial, Stabilization	Local	15,08066	36,74630	26	plain	2018-06	4.9.2		232s	Lower Thermomediterranean
1197	Poaceae	Arundo donax L.	G rhiz	W Asia	Archaeophyte	Invasive	Seed, Vegetative	Industrial, Stabilization	Main	14,40476	37,03093	29	plain	2018-06	3.2.5		232	Lower Thermomediterranean
751	Poaceae	Arundo donax L.	G rhiz	W Asia	Archaeophyte	Invasive	Seed, Vegetative	Industrial, Stabilization	Local	15,05612	36,72778	34	plain	2018-06	4.9.2		232s	Lower Thermomediterranean
636	Poaceae	Arundo donax L.	G rhiz	W Asia	Archaeophyte	Invasive	Seed, Vegetative	Industrial, Stabilization	Local	15,08182	36,73492	36	plain	2018-06	4.9.2		212	Upper Thermomediterranean
1199	Poaceae	Arundo donax L.	G rhiz	W Asia	Archaeophyte	Invasive	Seed, Vegetative	Industrial, Stabilization	Main	14,39224	37,03853	41	plain	2018-06	3.2.5		222	Upper Thermomediterranean
1198	Poaceae	Arundo donax L.	G rhiz	W Asia	Archaeophyte	Invasive	Seed, Vegetative	Industrial, Stabilization	Main	14,40128	37,03325	42	plain	2018-06	3.2.5		232	Lower Thermomediterranean
2032	Poaceae	Arundo donax L.	G rhiz	W Asia	Archaeophyte	Invasive	Seed, Vegetative	Industrial, Stabilization	Main	14,33596	37,06137	42	plain	2018-06	3.2.5	ITA050001	232	Lower Thermomediterranean
953	Cactaceae	Opuntia ficus-indica (L.) Mill.	P succ	C America	Neophyte	Invasive	Seed, Vegetative	Agricultural	Local	15,08030	36,70528	55	plain	2018-06	4.9.2		232s	Lower Thermomediterranean
1196	Poaceae	Arundo donax L.	G rhiz	W Asia	Archaeophyte	Invasive	Seed, Vegetative	Industrial, Stabilization	Main	14,41498	37,01110	56	plain	2018-06	3.2.5		222	Lower Thermomediterranean
1201	Poaceae	Arundo donax L.	G rhiz	W Asia	Archaeophyte	Invasive	Seed, Vegetative	Industrial, Stabilization	Main	14,37635	37,05320	57	plain	2018-06	3.2.5		232	Upper Thermomediterranean
1205	Poaceae	Arundo donax L.	G rhiz	W Asia	Archaeophyte	Invasive	Seed, Vegetative	Industrial, Stabilization	Main	14,35173	37,06800	71	plain	2018-06	3.2.5	ITA050012	232	Upper Thermomediterranean
1204	Poaceae	Arundo donax L.	G rhiz	W Asia	Archaeophyte	Invasive	Seed, Vegetative	Industrial, Stabilization	Main	14,35993	37,06882	83	plain	2018-06	3.2.5	ITA050012	232	Upper Thermomediterranean
1203	Poaceae	Arundo donax L.	G rhiz	W Asia	Archaeophyte	Invasive	Seed, Vegetative	Industrial, Stabilization	Main	14,36484	37,06186	88	plain	2018-06	3.2.5		232	Upper Thermomediterranean
1202	Cactaceae	Opuntia ficus-indica (L.) Mill.	P succ	C America	Neophyte	Invasive	Seed, Vegetative	Agricultural	Main	14,36465	37,06186	88	plain	2018-06	3.2.5		232	Upper Thermomediterranean
994	Poaceae	Arundo donax L.	G rhiz	W Asia	Archaeophyte	Invasive	Seed, Vegetative	Industrial, Stabilization	Local	14,45392	36,98206	122	plain	2018-06	3.2.5		211	Upper Thermomediterranean
2339	Cactaceae	Opuntia ficus-indica (L.) Mill.	P succ	C America	Neophyte	Invasive	Seed, Vegetative	Agricultural	Main	14,46468	36,97687	138	plain	2018-06	3.2.5		211	Upper Thermomediterranean
995		no alien plant identified							Local	14,54979	36,95866	160	plain	2018-06	3.2.5		231	Upper Thermomediterranean
1153		no alien plant identified							Main	14,47697	36,97066	165	plain	2018-06	3.2.5		231	Lower Thermomediterranean
2342		no alien plant identified							Main	14,60226	36,95112	172	plain	2018-06	3.2.5		111	Upper Thermomediterranean
1152	Poaceae	Arundo donax L.	G rhiz	W Asia	Archaeophyte	Invasive	Seed, Vegetative	Industrial, Stabilization	Main	14,51883	36,96098	173	plain	2018-06	3.2.5		111	Upper Thermomediterranean
2341		no alien plant identified							Main	14,53853	36,96324	175	plain	2018-06	3.2.5		111	Upper Thermomediterranean
2340	Asteraceae	Xanthium italicum Moretti	T scap	S Europe	Neophyte	Naturalized	Seed	no recorded use	Main	14,50131	36,96153	176	plain	2018-06	3.2.5		231	Upper Thermomediterranean
1156		no alien plant identified							Main	14,57709	36,95449	176	plain	2018-06	3.2.5		231	Upper Thermomediterranean
1157		no alien plant identified							Main	14,61702	36,93523	421	hill	2018-06	4.9.1		322	Lower Mesomediterranean
1164		no alien plant identified							Main	14,71463	36,88056	438	hill	2018-06	4.9.1		211	Lower Mesomediterranean
1163		no alien plant identified							Main	14,69678	36,88000	578	hill	2018-06	4.9.1		211	Lower Mesomediterranean
1162		no alien plant identified							Main	14,68613	36,91328	600	mountain	2018-06	4.9.1		211	Lower Mesomediterranean
1160	Simaroubaceae	Ailanthus altissima (Mill.) Swingle	P scap	E Asia	Neophyte	Invasive	Seed, Vegetative	Forestry, Industrial, Stabilization	Main	14,66038	36,92844	614	mountain	2018-06	4.9.1		211	Lower Mesomediterranean
201	Fabaceae	Acacia saligna (Labill.) H.L.Wendl.	P scap	Australia	Neophyte	Invasive	Seed, Vegetative	Forestry, Stabilization	Highway	14,66888	38,07955	0	plain	2018-07	2.1.1		221	Lower Thermomediterranean
242	Fabaceae	Acacia saligna (Labill.) H.L.Wendl.	P scap	Australia	Neophyte	Invasive	Seed, Vegetative	Forestry, Stabilization	Highway	15,14150	38,13380	0	plain	2018-07	2.1.1		221	Upper Thermomediterranean
213	Simaroubaceae	Ailanthus altissima (Mill.) Swingle	P scap	E Asia	Neophyte	Invasive	Seed, Vegetative	Forestry, Industrial, Stabilization	Highway	14,77082	38,15072	0	plain	2018-07	2.1.1		321	Lower Thermomediterranean
223	Simaroubaceae	Ailanthus altissima (Mill.) Swingle	P scap	E Asia	Neophyte	Invasive	Seed, Vegetative	Forestry, Industrial, Stabilization	Highway	14,95377	38,16009	0	plain	2018-07	2.1.1		223	Lower Thermomediterranean
224	Simaroubaceae	Ailanthus altissima (Mill.) Swingle	P scap	E Asia	Neophyte	Invasive	Seed, Vegetative	Forestry, Industrial, Stabilization	Highway	14,96019	38,15558	0	plain	2018-07	2.1.1		223	Lower Thermomediterranean
235	Simaroubaceae	Ailanthus altissima (Mill.) Swingle	P scap	E Asia	Neophyte	Invasive	Seed, Vegetative	Forestry, Industrial, Stabilization	Highway	15,05222	38,13259	0	plain	2018-07	2.1.1		231	Lower Thermomediterranean
236	Simaroubaceae	Ailanthus altissima (Mill.) Swingle	P scap	E Asia	Neophyte	Invasive	Seed, Vegetative	Forestry, Industrial, Stabilization	Highway	15,05535	38,12236	0	plain	2018-07	2.1.1		231	Lower Thermomediterranean
198	Poaceae	Arundo donax L.	G rhiz	W Asia	Archaeophyte	Invasive	Seed, Vegetative	Industrial, Stabilization	Highway	14,64719	38,06443	0	plain	2018-07	2.1.1		223	Lower Thermomediterranean
226	Poaceae	Arundo donax L.	G rhiz	W Asia	Archaeophyte	Invasive	Seed, Vegetative	Industrial, Stabilization	Highway	14,97706	38,14766	0	plain	2018-07	2.1.1		111	Lower Thermomediterranean
227	Poaceae	Arundo donax L.	G rhiz	W Asia	Archaeophyte	Invasive	Seed, Vegetative	Industrial, Stabilization	Highway	14,98328	38,14668	0	plain	2018-07	2.1.1		221	Upper Thermomediterranean
228	Poaceae	Arundo donax L.	G rhiz	W Asia	Archaeophyte	Invasive	Seed, Vegetative	Industrial, Stabilization	Highway	14,99185	38,14413	0	plain	2018-07	2.1.1		211	Upper Thermomediterranean
230	Poaceae	Arundo donax L.	G rhiz	W Asia	Archaeophyte	Invasive	Seed, Vegetative	Industrial, Stabilization	Highway	15,00796	38,14430	0	plain	2018-07	2.1.1		223	Lower Thermomediterranean
240	Poaceae	Arundo donax L.	G rhiz	W Asia	Archaeophyte	Invasive	Seed, Vegetative	Industrial, Stabilization	Highway	15,11022	38,11642	0	plain	2018-07	2.1.1		111	Lower Thermomediterranean
241	Poaceae	Arundo donax L.	G rhiz	W Asia	Archaeophyte	Invasive	Seed, Vegetative	Industrial, Stabilization	Highway	15,12846	38,12776	0	plain	2018-07	2.1.1		221	Lower Thermomediterranean
243	Poaceae	Arundo donax L.	G rhiz	W Asia	Archaeophyte	Invasive	Seed, Vegetative	Industrial, Stabilization	Highway	15,15353	38,13831	0	plain	2018-07	2.1.1		223	Lower Thermomediterranean
244	Poaceae	Arundo donax L.	G rhiz	W Asia	Archaeophyte	Invasive	Seed, Vegetative	Industrial, Stabilization	Highway	15,15920	38,14093	0	plain	2018-07	2.1.1		211c	Lower Thermomediterranean
245	Poaceae	Arundo donax L.	G rhiz	W Asia	Archaeophyte	Invasive	Seed, Vegetative	Industrial, Stabilization	Highway	15,16511	38,14365	0	plain	2018-07	2.1.1		211c	Lower Thermomediterranean
247	Poaceae	Arundo donax L.	G rhiz	W Asia	Archaeophyte	Invasive	Seed, Vegetative	Industrial, Stabilization	Highway	15,17040	38,14682	0	plain	2018-07	2.1.1		211c	Lower Thermomediterranean
251	Poaceae	Arundo donax L.	G rhiz	W Asia	Archaeophyte	Invasive	Seed, Vegetative	Industrial, Stabilization	Highway	15,19237	38,15875	0	plain	2018-07	2.1.1		211c	Lower Thermomediterranean
252	Poaceae	Arundo donax L.	G rhiz	W Asia	Archaeophyte	Invasive	Seed, Vegetative	Industrial, Stabilization	Highway	15,19984	38,16279	0	plain	2018-07	2.1.1		221	Lower Thermomediterranean
253	Poaceae	Arundo donax L.	G rhiz	W Asia	Archaeophyte	Invasive	Seed, Vegetative	Industrial, Stabilization	Highway	15,20935	38,16406	0	plain	2018-07	2.1.1		211c	Lower Thermomediterranean
254	Poaceae	Arundo donax L.	G rhiz	W Asia	Archaeophyte	Invasive	Seed, Vegetative	Industrial, Stabilization	Highway	15,22129	38,16841	0	plain	2018-07	2.1.1		211c	Lower Thermomediterranean
264	Poaceae	Arundo donax L.	G rhiz	W Asia	Archaeophyte	Invasive	Seed, Vegetative	Industrial, Stabilization	Highway	15,30941	38,19608	0	plain	2018-07	4.7.1		223	Upper Thermomediterranean
265	Poaceae	Arundo donax L.	G rhiz	W Asia	Archaeophyte	Invasive	Seed, Vegetative	Industrial, Stabilization	Highway	15,32469	38,19867	0	plain	2018-07	2.1.1		112	Lower Thermomediterranean
267	Poaceae	Arundo donax L.	G rhiz	W Asia	Archaeophyte	Invasive	Seed, Vegetative	Industrial, Stabilization	Highway	15,34230	38,20364	0	plain	2018-07	2.1.1		221	Upper Thermomediterranean
275	Poaceae	Arundo donax L.	G rhiz	W Asia	Archaeophyte	Invasive	Seed, Vegetative	Industrial, Stabilization	Highway	15,39298	38,22445	0	plain	2018-07	2.1.1		223	Upper Thermomediterranean
278	Poaceae	Arundo donax L.	G rhiz	W Asia	Archaeophyte	Invasive	Seed, Vegetative	Industrial, Stabilization	Highway	15,40604	38,22759	0	plain	2018-07	2.1.1		223	Upper Thermomediterranean
280	Poaceae	Arundo donax L.	G rhiz	W Asia	Archaeophyte	Invasive	Seed, Vegetative	Industrial, Stabilization	Highway	15,41687	38,23226	0	plain	2018-07	2.1.1		221o	Lower Thermomediterranean
283	Poaceae	Arundo donax L.	G rhiz	W Asia	Archaeophyte	Invasive	Seed, Vegetative	Industrial, Stabilization	Highway	15,45038	38,24434	0	plain	2018-07	2.1.1	ITA030042	223	Lower Thermomediterranean
233	Convolvulaceae	Ipomoea indica (Burm.) Merr.	G rhiz	W Asia	Neophyte	Invasive	Seed	Ornamental	Highway	15,02257	38,14852	0	plain	2018-07	2.1.1		323	Upper Thermomediterranean
229	Cactaceae	Opuntia ficus-indica (L.) Mill.	P succ	C America	Neophyte	Invasive	Seed, Vegetative	Agricultural	Highway	15,00793	38,14454	0	plain	2018-07	2.1.1		221	Lower Thermomediterranean
231	Cactaceae	Opuntia ficus-indica (L.) Mill.	P succ	C America	Neophyte	Invasive	Seed, Vegetative	Agricultural	Highway	15,01441	38,14593	0	plain	2018-07	2.1.1		111	Lower Thermomediterranean
248	Cactaceae	Opuntia ficus-indica (L.) Mill.	P succ	C America	Neophyte	Invasive	Seed, Vegetative	Agricultural	Highway	15,17724	38,15031	0	plain	2018-07	2.1.1		211c	Lower Thermomediterranean
266	Cactaceae	Opuntia ficus-indica (L.) Mill.	P succ	C America	Neophyte	Invasive	Seed, Vegetative	Agricultural	Highway	15,33676	38,20167	0	plain	2018-07	2.1.1		211c	Lower Thermomediterranean
268	Cactaceae	Opuntia ficus-indica (L.) Mill.	P succ	C America	Neophyte	Invasive	Seed, Vegetative	Agricultural	Highway	15,34777	38,20586	0	plain	2018-07	2.1.1		211c	Lower Thermomediterranean
197	Arecaceae	Phoenix canariensis H.Wildpret	P scap	Canary Is.	Archaeophyte	Naturalized	Seed	Agricultural, Ornamental	Highway	14,63943	38,06244	0	plain	2018-07	2.1.1		226	Upper Thermomediterranean
249	Euphorbiaceae	Ricinus communis L.	P scap	E Medit., E Africa, India	Archaeophyte	Naturalized	Seed	Industrial	Highway	15,17731	38,15040	0	plain	2018-07	2.1.1		211c	Lower Thermomediterranean
199	Fabaceae	Robinia pseudoacacia L.	P scap	N America	Neophyte	Naturalized	Seed, Vegetative	Forestry, Stabilization	Highway	14,65310	38,06865	0	plain	2018-07	2.1.1		223	Lower Thermomediterranean
202	Fabaceae	Robinia pseudoacacia L.	P scap	N America	Neophyte	Naturalized	Seed, Vegetative	Forestry, Stabilization	Highway	14,66897	38,07961	0	plain	2018-07	2.1.1		221	Lower Thermomediterranean
232	Fabaceae	Robinia pseudoacacia L.	P scap	N America	Neophyte	Naturalized	Seed, Vegetative	Forestry, Stabilization	Highway	15,02265	38,14859	0	plain	2018-07	2.1.1		323	Lower Thermomediterranean
282	Fabaceae	Robinia pseudoacacia L.	P scap	N America	Neophyte	Naturalized	Seed, Vegetative	Forestry, Stabilization	Highway	15,44107	38,23821	0	plain	2018-07	2.1.1		223	Lower Thermomediterranean
189		no alien plant identified							Highway	14,57525	38,04893	0	plain	2018-07	2.1.1		223	Lower Thermomediterranean
190		no alien plant identified							Highway	14,58380	38,04974	0	plain	2018-07	2.1.1		223	Lower Thermomediterranean
191		no alien plant identified							Highway	14,59399	38,05250	0	plain	2018-07	2.1.1		223	Lower Thermomediterranean
192		no alien plant identified							Highway	14,60470	38,05419	0	plain	2018-07	2.1.1		223	Lower Thermomediterranean
194		no alien plant identified							Highway	14,62327	38,05913	0	plain	2018-07	2.1.1		223	Lower Thermomediterranean
195		no alien plant identified							Highway	14,62763	38,06053	0	plain	2018-07	2.1.1		223	Lower Thermomediterranean
196		no alien plant identified							Highway	14,63300	38,06004	0	plain	2018-07	2.1.1		223	Lower Thermomediterranean
200		no alien plant identified							Highway	14,65989	38,07482	0	plain	2018-07	2.1.1		223	Lower Thermomediterranean
203		no alien plant identified							Highway	14,68130	38,08191	0	plain	2018-07	2.1.1		223	Lower Thermomediterranean
204		no alien plant identified							Highway	14,69541	38,09047	0	plain	2018-07	2.1.1		223	Lower Thermomediterranean
215		no alien plant identified							Highway	14,80561	38,14491	0	plain	2018-07	2.1.1		321	Lower Thermomediterranean
225		no alien plant identified							Highway	14,96887	38,14984	0	plain	2018-07	2.1.1		111	Lower Thermomediterranean
234		no alien plant identified							Highway	15,03436	38,14567	0	plain	2018-07	2.1.1	ITA030012	323	Upper Thermomediterranean
250		no alien plant identified							Highway	15,18410	38,15392	0	plain	2018-07	2.1.1		221	Lower Thermomediterranean
276		no alien plant identified							Highway	15,39978	38,22580	0	plain	2018-07	2.1.1		223	Lower Thermomediterranean
277		no alien plant identified							Highway	15,40325	38,22686	0	plain	2018-07	2.1.1		223	Lower Thermomediterranean
284		no alien plant identified							Highway	15,00067	38,14321	0	plain	2018-07	2.1.1		221	Lower Mesomediterranean
246	Poaceae	Cenchrus setaceus (Forssk.) Morrone	H caesp	E N Africa	Neophyte	Invasive	Seed	Fodder	Highway	15,17035	38,14680	1	plain	2018-07	2.1.1		211c	Lower Thermomediterranean
238	Poaceae	Arundo donax L.	G rhiz	W Asia	Archaeophyte	Invasive	Seed, Vegetative	Industrial, Stabilization	Highway	15,07555	38,11309	4	plain	2018-07	4.6.2		221c	Lower Thermomediterranean
239	Poaceae	Arundo donax L.	G rhiz	W Asia	Archaeophyte	Invasive	Seed, Vegetative	Industrial, Stabilization	Highway	15,08964	38,11326	9	plain	2018-07	4.6.2		221c	Lower Thermomediterranean
237	Poaceae	Arundo donax L.	G rhiz	W Asia	Archaeophyte	Invasive	Seed, Vegetative	Industrial, Stabilization	Highway	15,06490	38,11579	11	plain	2018-07	4.6.2		231	Lower Thermomediterranean
279		no alien plant identified							Highway	15,41133	38,22984	15	plain	2018-07	4.7.1		223	Lower Thermomediterranean
255	Poaceae	Arundo donax L.	G rhiz	W Asia	Archaeophyte	Invasive	Seed, Vegetative	Industrial, Stabilization	Highway	15,23246	38,17176	30	plain	2018-07	4.7.1		211c	Lower Thermomediterranean
281	Poaceae	Arundo donax L.	G rhiz	W Asia	Archaeophyte	Invasive	Seed, Vegetative	Industrial, Stabilization	Highway	15,43283	38,23136	31	plain	2018-07	4.7.1		131	Lower Thermomediterranean
261	Poaceae	Cenchrus setaceus (Forssk.) Morrone	H caesp	E N Africa	Neophyte	Invasive	Seed	Fodder	Highway	15,27097	38,19085	31	plain	2018-07	4.7.1		211	Lower Thermomediterranean
269	Poaceae	Arundo donax L.	G rhiz	W Asia	Archaeophyte	Invasive	Seed, Vegetative	Industrial, Stabilization	Highway	15,35547	38,20663	32	plain	2018-07	4.7.1		223	Lower Thermomediterranean
263	Poaceae	Arundo donax L.	G rhiz	W Asia	Archaeophyte	Invasive	Seed, Vegetative	Industrial, Stabilization	Highway	15,29825	38,19475	33	plain	2018-07	4.7.1		223	Lower Thermomediterranean
270		no alien plant identified							Highway	15,36520	38,20892	33	plain	2018-07	4.7.1		223	Lower Thermomediterranean
273	Poaceae	Arundo donax L.	G rhiz	W Asia	Archaeophyte	Invasive	Seed, Vegetative	Industrial, Stabilization	Highway	15,38282	38,21703	39	plain	2018-07	4.7.1		223	Lower Thermomediterranean
256	Cactaceae	Opuntia ficus-indica (L.) Mill.	P succ	C America	Neophyte	Invasive	Seed, Vegetative	Agricultural	Highway	15,24261	38,17644	39	plain	2018-07	4.7.1		211c	Lower Thermomediterranean
257	Euphorbiaceae	Ricinus communis L.	P scap	E Medit., E Africa, India	Archaeophyte	Naturalized	Seed	Industrial	Highway	15,24282	38,17663	39	plain	2018-07	4.7.1		211c	Lower Thermomediterranean
258	Poaceae	Arundo donax L.	G rhiz	W Asia	Archaeophyte	Invasive	Seed, Vegetative	Industrial, Stabilization	Highway	15,24319	38,17667	40	plain	2018-07	4.7.1		211c	Lower Thermomediterranean
218		no alien plant identified							Highway	14,84982	38,15118	40	plain	2018-07	4.6.2		223	Lower Thermomediterranean
262	Poaceae	Arundo donax L.	G rhiz	W Asia	Archaeophyte	Invasive	Seed, Vegetative	Industrial, Stabilization	Highway	15,28563	38,19373	43	plain	2018-07	4.7.1		227	Lower Thermomediterranean
260	Poaceae	Cenchrus setaceus (Forssk.) Morrone	H caesp	E N Africa	Neophyte	Invasive	Seed	Fodder	Highway	15,26221	38,18630	44	plain	2018-07	4.7.1		211c	Lower Thermomediterranean
259	Cactaceae	Opuntia ficus-indica (L.) Mill.	P succ	C America	Neophyte	Invasive	Seed, Vegetative	Agricultural	Highway	15,25524	38,18281	44	plain	2018-07	4.7.1		211c	Lower Thermomediterranean
272	Myrtaceae	Eucalyptus camaldulensis Dehnh. subsp. camaldulensis	P scap	Australia	Neophyte	Naturalized	Seed	Forestry, Stabilization	Highway	15,38270	38,21692	46	plain	2018-07	4.7.1		223	Lower Thermomediterranean
285		no alien plant identified							Highway	15,46146	38,24880	48	plain	2018-07	4.7.1	ITA030042	223	Lower Thermomediterranean
217		no alien plant identified							Highway	14,83415	38,15189	53	plain	2018-07	4.6.2		223	Lower Thermomediterranean
274	Poaceae	Arundo donax L.	G rhiz	W Asia	Archaeophyte	Invasive	Seed, Vegetative	Industrial, Stabilization	Highway	15,38603	38,22062	54	plain	2018-07	4.7.1		223	Lower Thermomediterranean
216	Fabaceae	Robinia pseudoacacia L.	P scap	N America	Neophyte	Naturalized	Seed, Vegetative	Forestry, Stabilization	Highway	14,82413	38,14531	54	plain	2018-07	4.6.2		223	Lower Thermomediterranean
271		no alien plant identified							Highway	15,37612	38,21246	58	plain	2018-07	4.7.1		223	Lower Thermomediterranean
219		no alien plant identified							Highway	14,85749	38,14634	67	plain	2018-07	4.6.2		221	Lower Thermomediterranean
207		no alien plant identified							Highway	14,71981	38,10494	70	plain	2018-07	4.6.2		223	Lower Thermomediterranean
208		no alien plant identified							Highway	14,72482	38,11363	74	plain	2018-07	4.6.2		314	Lower Thermomediterranean
222	Euphorbiaceae	Ricinus communis L.	P scap	E Medit., E Africa, India	Archaeophyte	Naturalized	Seed	Industrial	Highway	14,94406	38,16733	78	plain	2018-07	4.6.2		223	Lower Thermomediterranean
214	Fabaceae	Robinia pseudoacacia L.	P scap	N America	Neophyte	Naturalized	Seed, Vegetative	Forestry, Stabilization	Highway	14,79036	38,14566	78	plain	2018-07	4.6.2		321	Lower Thermomediterranean
205	Poaceae	Cenchrus setaceus (Forssk.) Morrone	H caesp	E N Africa	Neophyte	Invasive	Seed	Fodder	Highway	14,70586	38,09701	80	plain	2018-07	4.6.2		223	Lower Thermomediterranean
206	Fabaceae	Acacia saligna (Labill.) H.L.Wendl.	P scap	Australia	Neophyte	Invasive	Seed, Vegetative	Forestry, Stabilization	Highway	14,71249	38,10096	84	plain	2018-07	4.6.2		223	Upper Thermomediterranean
210	Fabaceae	Acacia saligna (Labill.) H.L.Wendl.	P scap	Australia	Neophyte	Invasive	Seed, Vegetative	Forestry, Stabilization	Highway	14,73554	38,13079	93	plain	2018-07	4.6.2		223	Lower Thermomediterranean
209		no alien plant identified							Highway	14,72841	38,12279	93	plain	2018-07	4.6.2		221	Upper Thermomediterranean
212	Fabaceae	Robinia pseudoacacia L.	P scap	N America	Neophyte	Naturalized	Seed, Vegetative	Forestry, Stabilization	Highway	14,76084	38,14696	96	plain	2018-07	4.6.2		223	Lower Thermomediterranean
220	Fabaceae	Robinia pseudoacacia L.	P scap	N America	Neophyte	Naturalized	Seed, Vegetative	Forestry, Stabilization	Highway	14,86719	38,14031	104	plain	2018-07	4.6.2		321	Upper Thermomediterranean
193		no alien plant identified							Highway	14,61480	38,05397	113	plain	2018-07	4.6.2		221	Lower Thermomediterranean
221		no alien plant identified							Highway	14,90366	38,15755	115	plain	2018-07	4.6.2		223	Lower Thermomediterranean
211	Fabaceae	Robinia pseudoacacia L.	P scap	N America	Neophyte	Naturalized	Seed, Vegetative	Forestry, Stabilization	Highway	14,74122	38,13782	135	plain	2018-07	4.6.2		223	Lower Thermomediterranean
1173	Fabaceae	Acacia saligna (Labill.) H.L.Wendl.	P scap	Australia	Neophyte	Invasive	Seed, Vegetative	Forestry, Stabilization	Main	13,24243	37,44328	0	plain	2018-08	2.3.1		223	Lower Thermomediterranean
1189	Fabaceae	Acacia saligna (Labill.) H.L.Wendl.	P scap	Australia	Neophyte	Invasive	Seed, Vegetative	Forestry, Stabilization	Main	13,14537	37,50139	0	plain	2018-08	2.3.1		223	Lower Thermomediterranean
1262	Fabaceae	Acacia saligna (Labill.) H.L.Wendl.	P scap	Australia	Neophyte	Invasive	Seed, Vegetative	Forestry, Stabilization	Main	13,57068	37,27750	0	plain	2018-08	2.3.1		226	Lower Thermomediterranean
1285	Fabaceae	Acacia saligna (Labill.) H.L.Wendl.	P scap	Australia	Neophyte	Invasive	Seed, Vegetative	Forestry, Stabilization	Main	13,38156	37,34875	0	plain	2018-08	2.3.1		231	Lower Thermomediterranean
1295	Fabaceae	Acacia saligna (Labill.) H.L.Wendl.	P scap	Australia	Neophyte	Invasive	Seed, Vegetative	Forestry, Stabilization	Main	13,05111	37,50758	0	plain	2018-08	2.3.1		231	Lower Thermomediterranean
1184	Poaceae	Arundo donax L.	G rhiz	W Asia	Archaeophyte	Invasive	Seed, Vegetative	Industrial, Stabilization	Main	13,18402	37,49130	0	plain	2018-08	2.3.1		211	Lower Thermomediterranean
1190	Poaceae	Arundo donax L.	G rhiz	W Asia	Archaeophyte	Invasive	Seed, Vegetative	Industrial, Stabilization	Main	13,13373	37,50479	0	plain	2018-08	2.3.1		211	Lower Thermomediterranean
1263	Poaceae	Arundo donax L.	G rhiz	W Asia	Archaeophyte	Invasive	Seed, Vegetative	Industrial, Stabilization	Main	13,56061	37,28451	0	plain	2018-08	2.3.1		211	Lower Thermomediterranean
1265	Poaceae	Arundo donax L.	G rhiz	W Asia	Archaeophyte	Invasive	Seed, Vegetative	Industrial, Stabilization	Main	13,52121	37,29408	0	plain	2018-08	2.3.1		112	Lower Thermomediterranean
1269	Poaceae	Arundo donax L.	G rhiz	W Asia	Archaeophyte	Invasive	Seed, Vegetative	Industrial, Stabilization	Main	13,49713	37,29503	0	plain	2018-08	2.3.1		231	Lower Thermomediterranean
1284	Poaceae	Arundo donax L.	G rhiz	W Asia	Archaeophyte	Invasive	Seed, Vegetative	Industrial, Stabilization	Main	13,39455	37,34324	0	plain	2018-08	2.3.1		211	Lower Thermomediterranean
1193	Sapindaceae	Cardiospermum grandiflorum Sw.	P lian	Trop. America	Archaeophyte	Naturalized	Seed	Medicinal, Ornamental	Main	13,10109	37,50552	0	plain	2018-08	2.3.1		112	Lower Thermomediterranean
2065	Cactaceae	Opuntia ficus-indica (L.) Mill.	P succ	C America	Neophyte	Invasive	Seed, Vegetative	Agricultural	Main	12,61653	37,64021	0	plain	2018-08	2.3.1		226	Lower Thermomediterranean
1188	Euphorbiaceae	Ricinus communis L.	P scap	E Medit., E Africa, India	Archaeophyte	Naturalized	Seed	Industrial	Main	13,15301	37,50079	0	plain	2018-08	2.3.1		232	Lower Thermomediterranean
1267	Poaceae	Saccharum biflorum Forssk.	H caesp	Africa, Asia	Neophyte	Naturalized	Seed, Vegetative	Stabilization	Main	13,50711	37,29405	0	plain	2018-08	2.3.1		112	Lower Thermomediterranean
1264	Solananceae	Solanum lanceolatum Cav.	NP	S America	Neophyte	Naturalized	Seed	Ornamental	Main	13,54034	37,29459	0	plain	2018-08	2.3.1		121	Lower Thermomediterranean
1268	Fabaceae	Vachellia karroo (Hayne) Banfi & Galasso	P scap	Australia	Neophyte	Naturalized	Seed	Ornamental, Stabilization	Main	13,49715	37,29492	0	plain	2018-08	2.3.1		231	Lower Thermomediterranean
1174		no alien plant identified							Main	13,23703	37,45251	0	plain	2018-08	2.3.1		223	Lower Thermomediterranean
1183		no alien plant identified							Main	13,18946	37,48628	0	plain	2018-08	2.3.1		226	Lower Thermomediterranean
1185		no alien plant identified							Main	13,17651	37,49427	0	plain	2018-08	2.3.1		231	Lower Thermomediterranean
1186		no alien plant identified							Main	13,17076	37,49874	0	plain	2018-08	2.3.1		231	Lower Thermomediterranean
1187		no alien plant identified							Main	13,16172	37,50077	0	plain	2018-08	2.3.1		231	Lower Thermomediterranean
1266		no alien plant identified							Main	13,51370	37,29271	0	plain	2018-08	2.3.1		112	Lower Thermomediterranean
1282		no alien plant identified							Main	13,40518	37,33905	0	plain	2018-08	2.3.1		321	Lower Thermomediterranean
1283		no alien plant identified							Main	13,39483	37,34340	0	plain	2018-08	2.3.1		211	Lower Thermomediterranean
1296		no alien plant identified							Main	13,05132	37,50772	0	plain	2018-08	2.3.1		223	Lower Thermomediterranean
545		no alien plant identified							Highway	12,63024	37,64002	6	plain	2018-08	3.1.1		226	Lower Thermomediterranean
1169		no alien plant identified							Main	13,30036	37,42453	6	plain	2018-08	3.2.1		222	Lower Thermomediterranean
1172	Poaceae	Arundo donax L.	G rhiz	W Asia	Archaeophyte	Invasive	Seed, Vegetative	Industrial, Stabilization	Main	13,26015	37,43977	17	plain	2018-08	3.2.1		221	Lower Thermomediterranean
1294		no alien plant identified							Main	13,06005	37,51167	17	plain	2018-08	3.1.1		223	Lower Thermomediterranean
1261	Fabaceae	Acacia saligna (Labill.) H.L.Wendl.	P scap	Australia	Neophyte	Invasive	Seed, Vegetative	Forestry, Stabilization	Main	13,57976	37,27834	22	plain	2018-08	3.2.1		231	Lower Thermomediterranean
1168		no alien plant identified							Main	13,30873	37,41440	33	plain	2018-08	3.2.1		224o	Lower Thermomediterranean
1179	Poaceae	Arundo donax L.	G rhiz	W Asia	Archaeophyte	Invasive	Seed, Vegetative	Industrial, Stabilization	Main	13,22667	37,48894	34	plain	2018-08	3.2.1		221	Lower Thermomediterranean
1180	Poaceae	Arundo donax L.	G rhiz	W Asia	Archaeophyte	Invasive	Seed, Vegetative	Industrial, Stabilization	Main	13,22266	37,49121	36	plain	2018-08	3.1.1		221	Lower Thermomediterranean
1171		no alien plant identified							Main	13,27662	37,43920	40	plain	2018-08	3.2.1		232	Lower Thermomediterranean
548	Fabaceae	Acacia saligna (Labill.) H.L.Wendl.	P scap	Australia	Neophyte	Invasive	Seed, Vegetative	Forestry, Stabilization	Highway	12,64628	37,63794	50	plain	2018-08	3.1.1		323p	Lower Thermomediterranean
1038		no alien plant identified							Main	13,02273	37,58233	50	plain	2018-08	3.1.1		222	Lower Thermomediterranean
1178		no alien plant identified							Main	13,22872	37,48455	52	plain	2018-08	3.2.1		221	Lower Thermomediterranean
1292	Poaceae	Arundo donax L.	G rhiz	W Asia	Archaeophyte	Invasive	Seed, Vegetative	Industrial, Stabilization	Main	13,09360	37,51318	54	plain	2018-08	3.1.1		223	Lower Thermomediterranean
1308	Simaroubaceae	Ailanthus altissima (Mill.) Swingle	P scap	E Asia	Neophyte	Invasive	Seed, Vegetative	Forestry, Industrial, Stabilization	Main	12,65823	37,63815	58	plain	2018-08	3.1.1		222	Lower Thermomediterranean
549	Fabaceae	Acacia saligna (Labill.) H.L.Wendl.	P scap	Australia	Neophyte	Invasive	Seed, Vegetative	Forestry, Stabilization	Highway	12,65628	37,63866	59	plain	2018-08	3.1.1		222	Lower Thermomediterranean
1167		no alien plant identified							Main	13,31537	37,41261	60	plain	2018-08	3.2.1		226	Lower Thermomediterranean
1170	Poaceae	Arundo donax L.	G rhiz	W Asia	Archaeophyte	Invasive	Seed, Vegetative	Industrial, Stabilization	Main	13,28564	37,43500	61	plain	2018-08	3.2.1		232	Lower Thermomediterranean
550	Fabaceae	Acacia saligna (Labill.) H.L.Wendl.	P scap	Australia	Neophyte	Invasive	Seed, Vegetative	Forestry, Stabilization	Highway	12,66562	37,63893	64	plain	2018-08	3.1.1		323p	Lower Thermomediterranean
1175		no alien plant identified							Main	13,23337	37,45739	65	plain	2018-08	3.2.1		223	Lower Thermomediterranean
1182		no alien plant identified							Main	13,19749	37,49170	68	plain	2018-08	3.1.1		226	Lower Thermomediterranean
551	Simaroubaceae	Ailanthus altissima (Mill.) Swingle	P scap	E Asia	Neophyte	Invasive	Seed, Vegetative	Forestry, Industrial, Stabilization	Highway	12,68126	37,63894	72	plain	2018-08	3.1.1		211	Lower Thermomediterranean
1177		no alien plant identified							Main	13,22654	37,47811	72	plain	2018-08	3.2.1		231	Lower Thermomediterranean
1181		no alien plant identified							Main	13,20259	37,49377	73	plain	2018-08	3.1.1		226	Lower Thermomediterranean
1297	Asteraceae	Symphyotrichum squamatum (Spreng.) G.L.Nesom	T scap	S America	Neophyte	Naturalized	Seed	no recorded use	Main	13,06269	37,53101	74	plain	2018-08	3.1.1		222	Lower Thermomediterranean
1291		no alien plant identified							Main	13,31880	37,40921	74	plain	2018-08	3.2.1		226	Lower Thermomediterranean
1727	Poaceae	Arundo donax L.	G rhiz	W Asia	Archaeophyte	Invasive	Seed, Vegetative	Industrial, Stabilization	Main	12,69012	37,63886	76	plain	2018-08	3.1.1		211	Lower Thermomediterranean
1191	Poaceae	Arundo donax L.	G rhiz	W Asia	Archaeophyte	Invasive	Seed, Vegetative	Industrial, Stabilization	Main	13,12741	37,50880	78	plain	2018-08	3.1.1		112	Lower Thermomediterranean
552		no alien plant identified							Highway	12,69671	37,63915	78	plain	2018-08	3.1.1		211	Lower Thermomediterranean
1270	Simaroubaceae	Ailanthus altissima (Mill.) Swingle	P scap	E Asia	Neophyte	Invasive	Seed, Vegetative	Forestry, Industrial, Stabilization	Main	13,48606	37,30471	80	plain	2018-08	3.2.1		231	Upper Thermomediterranean
1192		no alien plant identified							Main	13,12742	37,50897	80	plain	2018-08	3.1.1		112	Lower Thermomediterranean
1306	Simaroubaceae	Ailanthus altissima (Mill.) Swingle	P scap	E Asia	Neophyte	Invasive	Seed, Vegetative	Forestry, Industrial, Stabilization	Main	12,72601	37,63940	85	plain	2018-08	3.1.1		223	Lower Thermomediterranean
553	Simaroubaceae	Ailanthus altissima (Mill.) Swingle	P scap	E Asia	Neophyte	Invasive	Seed, Vegetative	Forestry, Industrial, Stabilization	Highway	12,71443	37,64129	86	plain	2018-08	3.1.1		222	Lower Thermomediterranean
1307	Simaroubaceae	Ailanthus altissima (Mill.) Swingle	P scap	E Asia	Neophyte	Invasive	Seed, Vegetative	Forestry, Industrial, Stabilization	Main	12,71594	37,63917	86	plain	2018-08	3.1.1		226	Lower Thermomediterranean
1293		no alien plant identified							Main	13,08055	37,51857	89	plain	2018-08	3.1.1		222	Lower Thermomediterranean
1271		no alien plant identified							Main	13,48410	37,30705	90	plain	2018-08	3.2.1		231	Upper Thermomediterranean
1037	Fabaceae	Acacia saligna (Labill.) H.L.Wendl.	P scap	Australia	Neophyte	Invasive	Seed, Vegetative	Forestry, Stabilization	Main	13,04346	37,59475	93	plain	2018-08	3.1.1		211	Lower Thermomediterranean
1176		no alien plant identified							Main	13,22953	37,46388	94	plain	2018-08	3.2.1		223	Lower Thermomediterranean
1036	Poaceae	Arundo donax L.	G rhiz	W Asia	Archaeophyte	Invasive	Seed, Vegetative	Industrial, Stabilization	Main	13,04355	37,59452	95	plain	2018-08	3.1.1		211	Lower Thermomediterranean
554		no alien plant identified							Highway	12,73377	37,64424	95	plain	2018-08	3.1.1		223	Lower Thermomediterranean
1281	Poaceae	Arundo donax L.	G rhiz	W Asia	Archaeophyte	Invasive	Seed, Vegetative	Industrial, Stabilization	Main	13,43075	37,33164	96	plain	2018-08	3.2.1		231	Upper Thermomediterranean
1008		no alien plant identified							Main	13,56716	37,30206	96	plain	2018-08	3.2.1		227m	Lower Thermomediterranean
1280	Euphorbiaceae	Ricinus communis L.	P scap	E Medit., E Africa, India	Archaeophyte	Naturalized	Seed	Industrial	Main	13,43091	37,33176	98	plain	2018-08	3.2.1		231	Upper Thermomediterranean
1277		no alien plant identified							Main	13,45001	37,32041	100	plain	2018-08	3.2.1		226	Lower Thermomediterranean
1290		no alien plant identified							Main	13,34024	37,39372	102	plain	2018-08	3.2.1		226	Lower Thermomediterranean
1298		no alien plant identified							Main	13,05280	37,53778	103	plain	2018-08	3.1.1		222	Lower Thermomediterranean
1272		no alien plant identified							Main	13,48055	37,30886	105	plain	2018-08	3.2.1		211	Upper Thermomediterranean
1302		no alien plant identified							Main	12,92663	37,62679	106	plain	2018-08	3.1.1		211	Lower Thermomediterranean
1305	Fabaceae	Acacia saligna (Labill.) H.L.Wendl.	P scap	Australia	Neophyte	Invasive	Seed, Vegetative	Forestry, Stabilization	Main	12,85825	37,63839	109	plain	2018-08	3.1.1		211	Lower Thermomediterranean
1732	Fabaceae	Acacia saligna (Labill.) H.L.Wendl.	P scap	Australia	Neophyte	Invasive	Seed, Vegetative	Forestry, Stabilization	Main	12,83561	37,64467	111	plain	2018-08	3.1.1		223	Upper Thermomediterranean
1304	Fabaceae	Acacia saligna (Labill.) H.L.Wendl.	P scap	Australia	Neophyte	Invasive	Seed, Vegetative	Forestry, Stabilization	Main	12,87118	37,63466	112	plain	2018-08	3.1.1		226	Lower Thermomediterranean
557	Simaroubaceae	Ailanthus altissima (Mill.) Swingle	P scap	E Asia	Neophyte	Invasive	Seed, Vegetative	Forestry, Industrial, Stabilization	Highway	12,79669	37,65673	113	plain	2018-08	3.1.1		221	Upper Thermomediterranean
555		no alien plant identified							Highway	12,75290	37,64891	117	plain	2018-08	3.1.1		226	Upper Thermomediterranean
1278	Euphorbiaceae	Ricinus communis L.	P scap	E Medit., E Africa, India	Archaeophyte	Naturalized	Seed	Industrial	Main	13,44499	37,32437	119	plain	2018-08	3.2.1		226	Upper Thermomediterranean
1279		no alien plant identified							Main	13,43631	37,32815	120	plain	2018-08	3.2.1		226	Upper Thermomediterranean
1273		no alien plant identified							Main	13,47571	37,31172	121	plain	2018-08	3.2.1		211	Upper Thermomediterranean
1276	Simaroubaceae	Ailanthus altissima (Mill.) Swingle	P scap	E Asia	Neophyte	Invasive	Seed, Vegetative	Forestry, Industrial, Stabilization	Main	13,46057	37,31830	123	plain	2018-08	3.2.1		323	Upper Thermomediterranean
1303	Fabaceae	Acacia saligna (Labill.) H.L.Wendl.	P scap	Australia	Neophyte	Invasive	Seed, Vegetative	Forestry, Stabilization	Main	12,90459	37,63101	130	plain	2018-08	3.1.1		226	Lower Thermomediterranean
1286		no alien plant identified							Main	13,36699	37,36488	130	plain	2018-08	3.2.1		226	Upper Thermomediterranean
1288	Poaceae	Arundo donax L.	G rhiz	W Asia	Archaeophyte	Invasive	Seed, Vegetative	Industrial, Stabilization	Main	13,36051	37,37455	131	plain	2018-08	3.2.1		231	Upper Thermomediterranean
1039	Fabaceae	Acacia saligna (Labill.) H.L.Wendl.	P scap	Australia	Neophyte	Invasive	Seed, Vegetative	Forestry, Stabilization	Main	13,04806	37,54618	132	plain	2018-08	3.1.1		223	Lower Thermomediterranean
1035	Fabaceae	Robinia pseudoacacia L.	P scap	N America	Neophyte	Naturalized	Seed, Vegetative	Forestry, Stabilization	Main	13,03255	37,60706	134	plain	2018-08	3.1.1		211	Upper Thermomediterranean
1289		no alien plant identified							Main	13,34605	37,39113	134	plain	2018-08	3.2.1		222	Lower Thermomediterranean
1729		no alien plant identified							Main	13,04058	37,55714	140	plain	2018-08	3.1.1		223	Lower Thermomediterranean
558	Simaroubaceae	Ailanthus altissima (Mill.) Swingle	P scap	E Asia	Neophyte	Invasive	Seed, Vegetative	Forestry, Industrial, Stabilization	Highway	12,81891	37,66839	141	plain	2018-08	3.1.1		223	Upper Thermomediterranean
1301	Fabaceae	Acacia saligna (Labill.) H.L.Wendl.	P scap	Australia	Neophyte	Invasive	Seed, Vegetative	Forestry, Stabilization	Main	12,93458	37,62667	148	plain	2018-08	3.1.1		222	Upper Thermomediterranean
556		no alien plant identified							Highway	12,77435	37,65445	148	plain	2018-08	3.1.1		323	Upper Thermomediterranean
1299		no alien plant identified							Main	13,03415	37,57187	151	plain	2018-08	3.1.1		222	Lower Thermomediterranean
1287	Poaceae	Arundo donax L.	G rhiz	W Asia	Archaeophyte	Invasive	Seed, Vegetative	Industrial, Stabilization	Main	13,36708	37,36523	152	plain	2018-08	3.2.1		226	Upper Thermomediterranean
1274		no alien plant identified							Main	13,46510	37,31512	158	plain	2018-08	3.2.1		323	Upper Thermomediterranean
1730	Cactaceae	Opuntia ficus-indica (L.) Mill.	P succ	C America	Neophyte	Invasive	Seed, Vegetative	Agricultural	Main	12,98565	37,60975	160	plain	2018-08	3.1.1		222	Upper Thermomediterranean
1962		no alien plant identified							Main	13,61647	37,33276	160	plain	2018-08	3.2.1		211	Upper Thermomediterranean
1728	Fabaceae	Acacia saligna (Labill.) H.L.Wendl.	P scap	Australia	Neophyte	Invasive	Seed, Vegetative	Forestry, Stabilization	Main	13,01020	37,60069	161	plain	2018-08	3.1.1		222	Upper Thermomediterranean
1731	Fabaceae	Acacia saligna (Labill.) H.L.Wendl.	P scap	Australia	Neophyte	Invasive	Seed, Vegetative	Forestry, Stabilization	Main	12,98583	37,60968	161	plain	2018-08	3.1.1		222	Upper Thermomediterranean
1275		no alien plant identified							Main	13,46506	37,31519	161	plain	2018-08	3.2.1		323	Upper Thermomediterranean
1798	Fabaceae	Acacia saligna (Labill.) H.L.Wendl.	P scap	Australia	Neophyte	Invasive	Seed, Vegetative	Forestry, Stabilization	Main	13,60570	37,31612	166	plain	2018-08	3.2.1		231	Lower Thermomediterranean
1300	Fabaceae	Acacia saligna (Labill.) H.L.Wendl.	P scap	Australia	Neophyte	Invasive	Seed, Vegetative	Forestry, Stabilization	Main	12,97011	37,61889	167	plain	2018-08	3.1.1		222	Upper Thermomediterranean
617		no alien plant identified							Local	12,95534	37,62503	167	plain	2018-08	3.1.1		222	Upper Thermomediterranean
1963		no alien plant identified							Main	13,62856	37,33966	213	plain	2018-08	3.2.1		211	Upper Thermomediterranean
1964		no alien plant identified							Main	13,64515	37,34438	223	plain	2018-08	3.2.1		211	Upper Thermomediterranean
1034		no alien plant identified							Main	13,01318	37,62437	270	plain	2018-08	3.1.1		211	Upper Thermomediterranean
1965		no alien plant identified							Main	13,67943	37,35219	344	hill	2018-08	3.2.1		231	Upper Thermomediterranean
1966		no alien plant identified							Main	13,70171	37,36287	379	hill	2018-08	3.2.1		226	Lower Mesomediterranean
1989	Fabaceae	Acacia saligna (Labill.) H.L.Wendl.	P scap	Australia	Neophyte	Invasive	Seed, Vegetative	Forestry, Stabilization	Main	14,08562	37,47587	402	hill	2018-08	4.5.1		223	Lower Mesomediterranean
1967		no alien plant identified							Main	13,71981	37,37535	420	hill	2018-08	3.2.1		222	Lower Mesomediterranean
1982		no alien plant identified							Main	13,95166	37,44385	432	hill	2018-08	4.5.1		211	Lower Mesomediterranean
1983		no alien plant identified							Main	13,96965	37,45031	437	hill	2018-08	4.5.1		211	Lower Mesomediterranean
1980		no alien plant identified							Main	13,93363	37,42466	444	hill	2018-08	4.5.1		211	Lower Mesomediterranean
1981		no alien plant identified							Main	13,94085	37,43614	450	hill	2018-08	4.5.1		211	Lower Mesomediterranean
1968		no alien plant identified							Main	13,73733	37,38507	454	hill	2018-08	3.2.1		222	Lower Mesomediterranean
1987		no alien plant identified							Main	14,04604	37,47142	458	hill	2018-08	4.5.1		227m	Lower Mesomediterranean
1988		no alien plant identified							Main	14,06583	37,47606	476	hill	2018-08	4.5.1		211	Lower Mesomediterranean
1969	Poaceae	Arundo donax L.	G rhiz	W Asia	Archaeophyte	Invasive	Seed, Vegetative	Industrial, Stabilization	Main	13,75363	37,39107	483	hill	2018-08	3.2.1		232	Lower Mesomediterranean
1973	Anacardiaceae	Rhus coriaria L.	P caesp	S Europe, W Asia	Archaeophyte	Naturalized	Seed, Vegetative	Industrial	Main	13,82955	37,38618	484	hill	2018-08	3.2.3		222	Lower Mesomediterranean
1974		no alien plant identified							Main	13,85243	37,39685	489	hill	2018-08	3.2.3		222	Upper Mesomediterranean
1972		no alien plant identified							Main	13,81001	37,38204	490	hill	2018-08	3.2.1		222	Lower Mesomediterranean
1985		no alien plant identified							Main	14,00351	37,46970	491	hill	2018-08	4.5.1		211	Lower Mesomediterranean
1971		no alien plant identified							Main	13,78975	37,37848	494	hill	2018-08	3.2.1		211	Lower Mesomediterranean
1984		no alien plant identified							Main	13,98957	37,45560	494	hill	2018-08	4.5.1		226	Lower Mesomediterranean
1975		no alien plant identified							Main	13,86967	37,40371	498	hill	2018-08	4.5.1		323	Lower Mesomediterranean
1979		no alien plant identified							Main	13,91540	37,42223	508	hill	2018-08	4.5.1		222	Lower Mesomediterranean
1977		no alien plant identified							Main	13,89783	37,41451	516	hill	2018-08	4.5.1		222	Lower Mesomediterranean
1976		no alien plant identified							Main	13,88440	37,40616	526	hill	2018-08	4.5.1		222	Lower Mesomediterranean
1978		no alien plant identified							Main	13,90815	37,41975	526	hill	2018-08	4.5.1		222	Lower Mesomediterranean
1970		no alien plant identified							Main	13,77285	37,38291	528	hill	2018-08	3.2.1		226	Lower Mesomediterranean
1986	Fabaceae	Acacia saligna (Labill.) H.L.Wendl.	P scap	Australia	Neophyte	Invasive	Seed, Vegetative	Forestry, Stabilization	Main	14,02350	37,47330	529	hill	2018-08	4.5.1		227m	Lower Mesomediterranean
806	Fabaceae	Acacia saligna (Labill.) H.L.Wendl.	P scap	Australia	Neophyte	Invasive	Seed, Vegetative	Forestry, Stabilization	Local	12,73748	38,15621	0	plain	2018-09	2.1.1	ITA010017	323	Lower Thermomediterranean
824	Fabaceae	Acacia saligna (Labill.) H.L.Wendl.	P scap	Australia	Neophyte	Invasive	Seed, Vegetative	Forestry, Stabilization	Local	12,57022	38,06659	0	plain	2018-09	2.1.1		112	Lower Thermomediterranean
807	Simaroubaceae	Ailanthus altissima (Mill.) Swingle	P scap	E Asia	Neophyte	Invasive	Seed, Vegetative	Forestry, Industrial, Stabilization	Local	12,73846	38,13710	0	plain	2018-09	2.1.1	ITA010029	323	Lower Thermomediterranean
1315	Simaroubaceae	Ailanthus altissima (Mill.) Swingle	P scap	E Asia	Neophyte	Invasive	Seed, Vegetative	Forestry, Industrial, Stabilization	Main	12,45165	37,78690	0	plain	2018-09	2.3.1		111	Lower Thermomediterranean
1317	Simaroubaceae	Ailanthus altissima (Mill.) Swingle	P scap	E Asia	Neophyte	Invasive	Seed, Vegetative	Forestry, Industrial, Stabilization	Main	12,46707	37,80813	0	plain	2018-09	2.3.1		221	Lower Thermomediterranean
1318	Simaroubaceae	Ailanthus altissima (Mill.) Swingle	P scap	E Asia	Neophyte	Invasive	Seed, Vegetative	Forestry, Industrial, Stabilization	Main	12,47533	37,81315	0	plain	2018-09	2.3.1		221	Lower Thermomediterranean
808	Poaceae	Arundo donax L.	G rhiz	W Asia	Archaeophyte	Invasive	Seed, Vegetative	Industrial, Stabilization	Local	12,73858	38,13689	0	plain	2018-09	2.1.1	ITA010029	323	Upper Thermomediterranean
823	Poaceae	Arundo donax L.	G rhiz	W Asia	Archaeophyte	Invasive	Seed, Vegetative	Industrial, Stabilization	Local	12,57754	38,07009	0	plain	2018-09	2.1.1		211	Upper Thermomediterranean
830	Poaceae	Arundo donax L.	G rhiz	W Asia	Archaeophyte	Invasive	Seed, Vegetative	Industrial, Stabilization	Local	12,54524	38,04359	0	plain	2018-09	2.1.1		211	Lower Thermomediterranean
821	Asteraceae	Erigeron bonariensis L.	T scap	C S America	Neophyte	Invasive	Seed	no recorded use	Local	12,59854	38,06353	0	plain	2018-09	2.1.1		211	Lower Thermomediterranean
829	Asteraceae	Erigeron bonariensis L.	T scap	C S America	Neophyte	Invasive	Seed	no recorded use	Local	12,54527	38,04366	0	plain	2018-09	2.1.1		211	Lower Thermomediterranean
822	Nyctaginaceae	Mirabilis jalapa L.	G bulb	Trop. America	Neophyte	Naturalized	Seed	Ornamental	Local	12,58801	38,06591	0	plain	2018-09	2.1.1	ITA010025	331	Lower Thermomediterranean
804		no alien plant identified							Local	12,73381	38,17407	0	plain	2018-09	2.1.1		111	Lower Thermomediterranean
818		no alien plant identified							Local	12,64415	38,06960	0	plain	2018-09	2.1.1		323	Lower Thermomediterranean
820		no alien plant identified							Local	12,61056	38,06115	0	plain	2018-09	2.1.1		221	Lower Thermomediterranean
825		no alien plant identified							Local	12,56154	38,06350	0	plain	2018-09	2.1.1		112	Lower Thermomediterranean
826		no alien plant identified							Local	12,55832	38,05799	0	plain	2018-09	2.1.1		112	Lower Thermomediterranean
827		no alien plant identified							Local	12,55464	38,05116	0	plain	2018-09	2.1.1		211	Lower Thermomediterranean
828		no alien plant identified							Local	12,54949	38,04750	0	plain	2018-09	2.1.1		211	Lower Thermomediterranean
831		no alien plant identified							Local	12,53982	38,03837	0	plain	2018-09	2.1.1		111	Lower Thermomediterranean
832		no alien plant identified							Local	12,53334	38,03383	0	plain	2018-09	2.1.1		111	Lower Thermomediterranean
833		no alien plant identified							Local	12,52653	38,02708	0	plain	2018-09	2.1.1		111	Lower Thermomediterranean
2331		no alien plant identified							Main	12,48308	37,82109	0	plain	2018-09	2.3.1		112	Lower Thermomediterranean
805	Poaceae	Cenchrus setaceus (Forssk.) Morrone	H caesp	E N Africa	Neophyte	Invasive	Seed	Fodder	Local	12,73756	38,15634	1	plain	2018-09	2.1.1	ITA110017	323	Lower Thermomediterranean
2332		no alien plant identified							Main	12,49013	37,82865	17	plain	2018-09	3.1.1		112	Lower Thermomediterranean
819	Poaceae	Arundo donax L.	G rhiz	W Asia	Archaeophyte	Invasive	Seed, Vegetative	Industrial, Stabilization	Local	12,62835	38,06407	18	plain	2018-09	3.1.1		226	Upper Thermomediterranean
2264	Simaroubaceae	Ailanthus altissima (Mill.) Swingle	P scap	E Asia	Neophyte	Invasive	Seed, Vegetative	Forestry, Industrial, Stabilization	Main	12,45796	37,79234	21	plain	2018-09	3.1.1		112	Lower Thermomediterranean
2265	Poaceae	Arundo donax L.	G rhiz	W Asia	Archaeophyte	Invasive	Seed, Vegetative	Industrial, Stabilization	Main	12,45825	37,79260	22	plain	2018-09	3.1.1		112	Lower Thermomediterranean
809	Fabaceae	Acacia saligna (Labill.) H.L.Wendl.	P scap	Australia	Neophyte	Invasive	Seed, Vegetative	Forestry, Stabilization	Local	12,73353	38,12108	23	plain	2018-09	3.1.1		323	Lower Thermomediterranean
1319	Poaceae	Arundo donax L.	G rhiz	W Asia	Archaeophyte	Invasive	Seed, Vegetative	Industrial, Stabilization	Main	12,49394	37,83275	23	plain	2018-09	3.1.1		112	Lower Thermomediterranean
1316	Simaroubaceae	Ailanthus altissima (Mill.) Swingle	P scap	E Asia	Neophyte	Invasive	Seed, Vegetative	Forestry, Industrial, Stabilization	Main	12,45861	37,80569	24	plain	2018-09	3.1.1		111	Lower Thermomediterranean
2263		no alien plant identified							Main	12,48240	37,79473	47	plain	2018-09	3.1.1		112	Lower Thermomediterranean
810		no alien plant identified							Local	12,73517	38,10388	54	plain	2018-09	3.1.1		112	Lower Thermomediterranean
2270		no alien plant identified							Main	12,60723	37,80228	66	plain	2018-09	3.1.1		222	Lower Thermomediterranean
817		no alien plant identified							Local	12,66407	38,07210	79	plain	2018-09	3.1.1		321	Lower Thermomediterranean
2269	Asteraceae	Symphyotrichum squamatum (Spreng.) G.L.Nesom	T scap	S America	Neophyte	Naturalized	Seed	no recorded use	Main	12,58782	37,80188	85	plain	2018-09	3.1.1		222	Lower Thermomediterranean
2271		no alien plant identified							Main	12,62320	37,80069	95	plain	2018-09	3.1.1		222	Lower Thermomediterranean
2267		no alien plant identified							Main	12,54044	37,80407	108	plain	2018-09	3.1.1		222	Lower Thermomediterranean
2268		no alien plant identified							Main	12,56380	37,79899	112	plain	2018-09	3.1.1		222	Lower Thermomediterranean
2266		no alien plant identified							Main	12,51565	37,79938	115	plain	2018-09	3.1.1		222	Upper Thermomediterranean
2272		no alien plant identified							Main	12,63952	37,80197	141	plain	2018-09	3.1.1		211	Lower Thermomediterranean
2273	Poaceae	Arundo donax L.	G rhiz	W Asia	Archaeophyte	Invasive	Seed, Vegetative	Industrial, Stabilization	Main	12,65998	37,80305	149	plain	2018-09	3.1.1		222	Upper Thermomediterranean
2274	Asteraceae	Erigeron canadensis L.	T scap	N America	Neophyte	Invasive	Seed	no recorded use	Main	12,67954	37,79662	159	plain	2018-09	3.1.1		222	Upper Thermomediterranean
816	Poaceae	Arundo donax L.	G rhiz	W Asia	Archaeophyte	Invasive	Seed, Vegetative	Industrial, Stabilization	Local	12,68285	38,07459	166	plain	2018-09	3.1.1		331	Upper Thermomediterranean
815	Anacardiaceae	Rhus coriaria L.	P caesp	S Europe, W Asia	Archaeophyte	Naturalized	Seed, Vegetative	Industrial	Local	12,68294	38,07459	166	plain	2018-09	3.1.1		331	Upper Thermomediterranean
811		no alien plant identified							Local	12,75314	38,08817	173	plain	2018-09	3.1.1		231	Lower Thermomediterranean
2275	Asteraceae	Erigeron canadensis L.	T scap	N America	Neophyte	Invasive	Seed	no recorded use	Main	12,69731	37,80239	204	plain	2018-09	3.1.1		222	Upper Thermomediterranean
2284	Cactaceae	Opuntia ficus-indica (L.) Mill.	P succ	C America	Neophyte	Invasive	Seed, Vegetative	Agricultural	Main	12,85552	37,80559	214	plain	2018-09	3.1.1		222	Upper Thermomediterranean
2283	Poaceae	Arundo donax L.	G rhiz	W Asia	Archaeophyte	Invasive	Seed, Vegetative	Industrial, Stabilization	Main	12,83937	37,80817	215	plain	2018-09	3.1.1		222	Upper Thermomediterranean
2282	Simaroubaceae	Ailanthus altissima (Mill.) Swingle	P scap	E Asia	Neophyte	Invasive	Seed, Vegetative	Forestry, Industrial, Stabilization	Main	12,83913	37,80836	216	plain	2018-09	3.1.1		222	Upper Thermomediterranean
2276		no alien plant identified							Main	12,71497	37,80791	259	plain	2018-09	3.1.1		222	Upper Thermomediterranean
2281		no alien plant identified							Main	12,82252	37,81326	260	plain	2018-09	3.1.1		222	Upper Thermomediterranean
814	Convolvulaceae	Ipomoea indica (Burm.) Merr.	G rhiz	W Asia	Neophyte	Invasive	Seed	Ornamental	Local	12,69962	38,07855	263	plain	2018-09	3.1.1		223	Upper Thermomediterranean
813		no alien plant identified							Local	12,72599	38,07808	282	plain	2018-09	3.1.1	ITA010029	211	Upper Thermomediterranean
812		no alien plant identified							Local	12,74919	38,07506	287	plain	2018-09	3.1.1	ITA010029	231	Upper Thermomediterranean
2277		no alien plant identified							Main	12,74033	37,81893	297	plain	2018-09	3.1.1		222	Upper Thermomediterranean
2279		no alien plant identified							Main	12,80665	37,82032	311	hill	2018-09	3.1.1		111	Upper Thermomediterranean
2278		no alien plant identified							Main	12,76803	37,82866	389	hill	2018-09	3.1.1		226	Upper Mesomediterranean
2280	Simaroubaceae	Ailanthus altissima (Mill.) Swingle	P scap	E Asia	Neophyte	Invasive	Seed, Vegetative	Forestry, Industrial, Stabilization	Main	12,78987	37,82647	451	hill	2018-09	3.1.1		222	Upper Thermomediterranean
2064	Simaroubaceae	Ailanthus altissima (Mill.) Swingle	P scap	E Asia	Neophyte	Invasive	Seed, Vegetative	Forestry, Industrial, Stabilization	Main	12,61158	37,65354	0	plain	2018-10	2.3.1		231	Lower Thermomediterranean
1312	Poaceae	Arundo donax L.	G rhiz	W Asia	Archaeophyte	Invasive	Seed, Vegetative	Industrial, Stabilization	Main	12,49108	37,74244	0	plain	2018-10	2.3.1		226	Lower Thermomediterranean
1313	Poaceae	Arundo donax L.	G rhiz	W Asia	Archaeophyte	Invasive	Seed, Vegetative	Industrial, Stabilization	Main	12,48159	37,75009	0	plain	2018-10	2.3.1		226	Lower Thermomediterranean
1314	Poaceae	Arundo donax L.	G rhiz	W Asia	Archaeophyte	Invasive	Seed, Vegetative	Industrial, Stabilization	Main	12,46675	37,76792	0	plain	2018-10	2.3.1		231	Lower Thermomediterranean
2063	Cactaceae	Opuntia ficus-indica (L.) Mill.	P succ	C America	Neophyte	Invasive	Seed, Vegetative	Agricultural	Main	12,61162	37,65338	0	plain	2018-10	2.3.1		112	Upper Thermomediterranean
1310	Poaceae	Arundo donax L.	G rhiz	W Asia	Archaeophyte	Invasive	Seed, Vegetative	Industrial, Stabilization	Main	12,55021	37,69860	12	plain	2018-10	3.1.1		226	Lower Thermomediterranean
1311	Poaceae	Arundo donax L.	G rhiz	W Asia	Archaeophyte	Invasive	Seed, Vegetative	Industrial, Stabilization	Main	12,54310	37,70401	12	plain	2018-10	3.1.1		226	Lower Thermomediterranean
1309	Simaroubaceae	Ailanthus altissima (Mill.) Swingle	P scap	E Asia	Neophyte	Invasive	Seed, Vegetative	Forestry, Industrial, Stabilization	Main	12,56617	37,68699	20	plain	2018-10	3.1.1		231	Lower Thermomediterranean
1726		no alien plant identified							Main	12,51393	37,72562	20	plain	2018-10	3.1.1		112	Lower Thermomediterranean
1734		no alien plant identified							Main	12,59675	37,67050	20	plain	2018-10	3.1.1		231	Lower Thermomediterranean
1733		no alien plant identified							Main	12,57701	37,67899	22	plain	2018-10	3.1.1		231	Lower Thermomediterranean
2062	Simaroubaceae	Ailanthus altissima (Mill.) Swingle	P scap	E Asia	Neophyte	Invasive	Seed, Vegetative	Forestry, Industrial, Stabilization	Main	12,60933	37,66209	23	plain	2018-10	3.1.1		112	Lower Thermomediterranean
927	Fabaceae	Acacia saligna (Labill.) H.L.Wendl.	P scap	Australia	Neophyte	Invasive	Seed, Vegetative	Forestry, Stabilization	Local	13,02062	37,50589	0	plain	2018-11	2.3.1		231	Lower Thermomediterranean
926	Poaceae	Arundo donax L.	G rhiz	W Asia	Archaeophyte	Invasive	Seed, Vegetative	Industrial, Stabilization	Local	13,03355	37,50311	0	plain	2018-11	2.3.1		223	Lower Thermomediterranean
928		no alien plant identified							Local	13,00965	37,52411	0	plain	2018-11	2.3.1		211	Lower Thermomediterranean
929		no alien plant identified							Local	13,00470	37,53523	0	plain	2018-11	2.3.1		232	Lower Thermomediterranean
930		no alien plant identified							Local	13,00438	37,54928	14	plain	2018-11	3.1.1		222	Lower Thermomediterranean
931		no alien plant identified							Local	13,00722	37,55884	23	plain	2018-11	3.1.1		222	Lower Thermomediterranean
932	Oxalidaceae	Oxalis pes-caprae L.	G bulb	S Africa	Neophyte	Invasive	Vegetative	Ornamental	Local	13,01611	37,56797	34	plain	2018-11	3.1.1		222	Lower Thermomediterranean
933		no alien plant identified							Local	13,02205	37,57614	47	plain	2018-11	3.1.1		222	Lower Thermomediterranean
1597	Asparagaceae	Agave americana L. subsp. americana	P caesp	C N America	Neophyte	Naturalized	Seed	Ornamental, Stabilization	Main	13,08118	38,08603	0	plain	2019-04	2.1.1		211	Upper Thermomediterranean
1333	Simaroubaceae	Ailanthus altissima (Mill.) Swingle	P scap	E Asia	Neophyte	Invasive	Seed, Vegetative	Forestry, Industrial, Stabilization	Main	12,54321	38,00492	0	plain	2019-04	2.1.1		211	Lower Thermomediterranean
1334	Poaceae	Arundo donax L.	G rhiz	W Asia	Archaeophyte	Invasive	Seed, Vegetative	Industrial, Stabilization	Main	12,53840	38,00951	0	plain	2019-04	2.1.1		121	Lower Thermomediterranean
1335	Poaceae	Arundo donax L.	G rhiz	W Asia	Archaeophyte	Invasive	Seed, Vegetative	Industrial, Stabilization	Main	12,53557	38,01443	0	plain	2019-04	2.1.1		111	Upper Thermomediterranean
1596	Poaceae	Arundo donax L.	G rhiz	W Asia	Archaeophyte	Invasive	Seed, Vegetative	Industrial, Stabilization	Main	13,07973	38,08089	0	plain	2019-04	2.1.1		221	Lower Thermomediterranean
1601	Poaceae	Arundo donax L.	G rhiz	W Asia	Archaeophyte	Invasive	Seed, Vegetative	Industrial, Stabilization	Main	13,07584	38,11885	0	plain	2019-04	2.1.1		221	Lower Thermomediterranean
1619	Poaceae	Arundo donax L.	G rhiz	W Asia	Archaeophyte	Invasive	Seed, Vegetative	Industrial, Stabilization	Main	13,24865	38,19242	0	plain	2019-04	2.1.1		112	Lower Thermomediterranean
1620	Poaceae	Arundo donax L.	G rhiz	W Asia	Archaeophyte	Invasive	Seed, Vegetative	Industrial, Stabilization	Main	13,25648	38,19913	0	plain	2019-04	2.1.1		112	Lower Thermomediterranean
1599	Cactaceae	Opuntia ficus-indica (L.) Mill.	P succ	C America	Neophyte	Invasive	Seed, Vegetative	Agricultural	Main	13,08063	38,09451	0	plain	2019-04	2.1.1		211	Lower Thermomediterranean
1600	Cactaceae	Opuntia ficus-indica (L.) Mill.	P succ	C America	Neophyte	Invasive	Seed, Vegetative	Agricultural	Main	13,08010	38,10325	0	plain	2019-04	2.1.1		221	Lower Thermomediterranean
1598	Fabaceae	Vachellia karroo (Hayne) Banfi & Galasso	P scap	Australia	Neophyte	Naturalized	Seed	Ornamental, Stabilization	Main	13,08079	38,09451	0	plain	2019-04	2.1.1		211	Lower Thermomediterranean
1336		no alien plant identified							Main	12,53581	38,01408	0	plain	2019-04	2.1.1		111	Lower Thermomediterranean
1602	Poaceae	Cenchrus setaceus (Forssk.) Morrone	H caesp	E N Africa	Neophyte	Invasive	Seed	Fodder	Main	13,07538	38,13124	1	plain	2019-04	2.1.1		211a	Lower Thermomediterranean
1621	Poaceae	Cenchrus setaceus (Forssk.) Morrone	H caesp	E N Africa	Neophyte	Invasive	Seed	Fodder	Main	13,25659	38,19919	1	plain	2019-04	2.1.1		112	Lower Thermomediterranean
1622	Poaceae	Cenchrus setaceus (Forssk.) Morrone	H caesp	E N Africa	Neophyte	Invasive	Seed	Fodder	Main	13,26371	38,19951	1	plain	2019-04	2.1.1	ITA120047	112	Lower Thermomediterranean
536	Fabaceae	Acacia saligna (Labill.) H.L.Wendl.	P scap	Australia	Neophyte	Invasive	Seed, Vegetative	Forestry, Stabilization	Highway	12,50488	37,92165	6	plain	2019-04	2.3.1		222	Lower Thermomediterranean
1332		no alien plant identified							Main	12,55423	37,98749	8	plain	2019-04	3.1.1		222	Lower Thermomediterranean
1331	Poaceae	Arundo donax L.	G rhiz	W Asia	Archaeophyte	Invasive	Seed, Vegetative	Industrial, Stabilization	Main	12,55466	37,98705	10	plain	2019-04	3.1.1		222	Lower Thermomediterranean
1618	Poaceae	Cenchrus setaceus (Forssk.) Morrone	H caesp	E N Africa	Neophyte	Invasive	Seed	Fodder	Main	13,24215	38,18392	15	plain	2019-04	3.1.1		112	Lower Thermomediterranean
1614		no alien plant identified							Main	13,18301	38,15888	16	plain	2019-04	3.1.1		221	Lower Thermomediterranean
1617	Poaceae	Cenchrus setaceus (Forssk.) Morrone	H caesp	E N Africa	Neophyte	Invasive	Seed	Fodder	Main	13,23501	38,17745	17	plain	2019-04	3.1.1		221	Lower Thermomediterranean
537	Fabaceae	Acacia saligna (Labill.) H.L.Wendl.	P scap	Australia	Neophyte	Invasive	Seed, Vegetative	Forestry, Stabilization	Highway	12,50749	37,93275	20	plain	2019-04	3.1.1		226	Lower Thermomediterranean
538	Fabaceae	Acacia saligna (Labill.) H.L.Wendl.	P scap	Australia	Neophyte	Invasive	Seed, Vegetative	Forestry, Stabilization	Highway	12,51913	37,93672	24	plain	2019-04	3.1.1		226	Lower Thermomediterranean
1615		no alien plant identified							Main	13,20697	38,16079	26	plain	2019-04	3.1.1		112	Lower Thermomediterranean
1613	Poaceae	Cenchrus setaceus (Forssk.) Morrone	H caesp	E N Africa	Neophyte	Invasive	Seed	Fodder	Main	13,16053	38,16468	27	plain	2019-04	3.1.1		112	Lower Thermomediterranean
1616	Euphorbiaceae	Ricinus communis L.	P scap	E Medit., E Africa, India	Archaeophyte	Naturalized	Seed	Industrial	Main	13,22567	38,16878	30	plain	2019-04	3.1.1		221	Lower Thermomediterranean
1320	Simaroubaceae	Ailanthus altissima (Mill.) Swingle	P scap	E Asia	Neophyte	Invasive	Seed, Vegetative	Forestry, Industrial, Stabilization	Main	12,49905	37,83804	33	plain	2019-04	3.1.1		112	Lower Thermomediterranean
539	Fabaceae	Acacia saligna (Labill.) H.L.Wendl.	P scap	Australia	Neophyte	Invasive	Seed, Vegetative	Forestry, Stabilization	Highway	12,53116	37,94192	35	plain	2019-04	3.1.1		222	Lower Thermomediterranean
1330		no alien plant identified							Main	12,55532	37,95808	35	plain	2019-04	3.1.1		226	Lower Thermomediterranean
2330	Asteraceae	Erigeron bonariensis L.	T scap	C S America	Neophyte	Invasive	Seed	no recorded use	Main	12,50534	37,84427	36	plain	2019-04	3.1.1		112	Lower Thermomediterranean
547	Fabaceae	Acacia saligna (Labill.) H.L.Wendl.	P scap	Australia	Neophyte	Invasive	Seed, Vegetative	Forestry, Stabilization	Highway	12,60989	37,66603	38	plain	2019-04	3.1.1		131	Lower Thermomediterranean
540	Fabaceae	Acacia saligna (Labill.) H.L.Wendl.	P scap	Australia	Neophyte	Invasive	Seed, Vegetative	Forestry, Stabilization	Highway	12,54245	37,94575	39	plain	2019-04	3.1.1		223	Lower Thermomediterranean
1843		no alien plant identified							Main	12,55739	37,96759	39	plain	2019-04	3.1.1		222	Lower Thermomediterranean
546	Euphorbiaceae	Ricinus communis L.	P scap	E Medit., E Africa, India	Archaeophyte	Naturalized	Seed	Industrial	Highway	12,61952	37,65375	40	plain	2019-04	3.1.1		112	Lower Thermomediterranean
42		no alien plant identified							Highway	12,92147	37,97043	41	plain	2019-04	3.1.1		222	Lower Thermomediterranean
1611		no alien plant identified							Main	13,13213	38,17595	41	plain	2019-04	3.1.1		211	Lower Thermomediterranean
1323	Fabaceae	Acacia saligna (Labill.) H.L.Wendl.	P scap	Australia	Neophyte	Invasive	Seed, Vegetative	Forestry, Stabilization	Main	12,52588	37,88758	42	plain	2019-04	3.1.1		222	Lower Thermomediterranean
1325	Poaceae	Arundo donax L.	G rhiz	W Asia	Archaeophyte	Invasive	Seed, Vegetative	Industrial, Stabilization	Main	12,53330	37,90962	42	plain	2019-04	3.1.1		231	Upper Thermomediterranean
1321		no alien plant identified							Main	12,51869	37,87196	43	plain	2019-04	3.1.1		222	Lower Thermomediterranean
1322		no alien plant identified							Main	12,52233	37,87838	43	plain	2019-04	3.1.1		222	Lower Thermomediterranean
1326		no alien plant identified							Main	12,53348	37,90961	43	plain	2019-04	3.1.1		231	Lower Thermomediterranean
2329		no alien plant identified							Main	12,51328	37,85269	43	plain	2019-04	3.1.1		112	Lower Thermomediterranean
1324	Poaceae	Arundo donax L.	G rhiz	W Asia	Archaeophyte	Invasive	Seed, Vegetative	Industrial, Stabilization	Main	12,52877	37,89649	44	plain	2019-04	3.1.1		222	Lower Thermomediterranean
1530	Poaceae	Arundo donax L.	G rhiz	W Asia	Archaeophyte	Invasive	Seed, Vegetative	Industrial, Stabilization	Main	12,60361	38,00123	44	plain	2019-04	3.1.1		223	Lower Thermomediterranean
2328		no alien plant identified							Main	12,51658	37,86420	44	plain	2019-04	3.1.1		112	Lower Thermomediterranean
1612		no alien plant identified							Main	13,14610	38,17127	46	plain	2019-04	3.1.1		112	Lower Thermomediterranean
1327	Poaceae	Arundo donax L.	G rhiz	W Asia	Archaeophyte	Invasive	Seed, Vegetative	Industrial, Stabilization	Main	12,54599	37,92463	47	plain	2019-04	3.1.1		112	Lower Thermomediterranean
1606	Poaceae	Arundo donax L.	G rhiz	W Asia	Archaeophyte	Invasive	Seed, Vegetative	Industrial, Stabilization	Main	13,10110	38,16059	47	plain	2019-04	3.1.1		221	Lower Thermomediterranean
1328		no alien plant identified							Main	12,54575	37,92474	47	plain	2019-04	3.1.1		112	Lower Thermomediterranean
1628	Simaroubaceae	Ailanthus altissima (Mill.) Swingle	P scap	E Asia	Neophyte	Invasive	Seed, Vegetative	Forestry, Industrial, Stabilization	Main	13,29106	38,19087	49	plain	2019-04	3.1.2		112	Lower Thermomediterranean
1607		no alien plant identified							Main	13,10958	38,16858	52	plain	2019-04	3.1.1		112	Lower Thermomediterranean
1605	Simaroubaceae	Ailanthus altissima (Mill.) Swingle	P scap	E Asia	Neophyte	Invasive	Seed, Vegetative	Forestry, Industrial, Stabilization	Main	13,08570	38,14292	56	plain	2019-04	3.1.1		111	Lower Thermomediterranean
1329	Poaceae	Arundo donax L.	G rhiz	W Asia	Archaeophyte	Invasive	Seed, Vegetative	Industrial, Stabilization	Main	12,55236	37,93453	56	plain	2019-04	3.1.1		226	Lower Thermomediterranean
582	Euphorbiaceae	Ricinus communis L.	P scap	E Medit., E Africa, India	Archaeophyte	Naturalized	Seed	Industrial	Highway	12,92516	37,94835	56	plain	2019-04	3.1.1		222	Lower Thermomediterranean
1608	Euphorbiaceae	Ricinus communis L.	P scap	E Medit., E Africa, India	Archaeophyte	Naturalized	Seed	Industrial	Main	13,11100	38,17049	57	plain	2019-04	3.1.1		112	Lower Thermomediterranean
542		no alien plant identified							Highway	12,57759	37,94837	57	plain	2019-04	3.1.1		232	Lower Thermomediterranean
583	Poaceae	Arundo donax L.	G rhiz	W Asia	Archaeophyte	Invasive	Seed, Vegetative	Industrial, Stabilization	Highway	12,92128	37,96362	62	plain	2019-04	3.1.1		222	Lower Thermomediterranean
1610	Cactaceae	Opuntia ficus-indica (L.) Mill.	P succ	C America	Neophyte	Invasive	Seed, Vegetative	Agricultural	Main	13,12617	38,17858	63	plain	2019-04	3.1.1		211	Lower Thermomediterranean
541		no alien plant identified							Highway	12,55968	37,94861	64	plain	2019-04	3.1.1		222	Lower Thermomediterranean
1531	Poaceae	Arundo donax L.	G rhiz	W Asia	Archaeophyte	Invasive	Seed, Vegetative	Industrial, Stabilization	Main	12,62458	37,99494	65	plain	2019-04	3.1.1		112	Lower Thermomediterranean
1609		no alien plant identified							Main	13,11728	38,17388	68	plain	2019-04	3.1.1		211	Lower Thermomediterranean
41	Poaceae	Arundo donax L.	G rhiz	W Asia	Archaeophyte	Invasive	Seed, Vegetative	Industrial, Stabilization	Highway	12,90791	37,96641	69	plain	2019-04	3.1.1		222	Upper Thermomediterranean
581	Fabaceae	Acacia saligna (Labill.) H.L.Wendl.	P scap	Australia	Neophyte	Invasive	Seed, Vegetative	Forestry, Stabilization	Highway	12,93097	37,93029	72	plain	2019-04	3.1.1		222	Lower Thermomediterranean
1627	Poaceae	Cenchrus setaceus (Forssk.) Morrone	H caesp	E N Africa	Neophyte	Invasive	Seed	Fodder	Main	13,33772	38,17253	73	plain	2019-04	3.1.2	ITA120014	112	Lower Thermomediterranean
1626	Fabaceae	Vachellia karroo (Hayne) Banfi & Galasso	P scap	Australia	Neophyte	Naturalized	Seed	Ornamental, Stabilization	Main	13,33771	38,17256	73	plain	2019-04	3.1.2	ITA020014	112	Lower Thermomediterranean
1603	Simaroubaceae	Ailanthus altissima (Mill.) Swingle	P scap	E Asia	Neophyte	Invasive	Seed, Vegetative	Forestry, Industrial, Stabilization	Main	13,07540	38,13131	80	plain	2019-04	3.1.1		211a	Lower Thermomediterranean
1604	Euphorbiaceae	Ricinus communis L.	P scap	E Medit., E Africa, India	Archaeophyte	Naturalized	Seed	Industrial	Main	13,07540	38,13128	80	plain	2019-04	3.1.1		211a	Lower Thermomediterranean
580	Poaceae	Arundo donax L.	G rhiz	W Asia	Archaeophyte	Invasive	Seed, Vegetative	Industrial, Stabilization	Highway	12,94063	37,91559	84	plain	2019-04	3.1.1		222	Lower Thermomediterranean
40		no alien plant identified							Highway	12,89629	37,96853	92	plain	2019-04	3.1.1		222	Upper Thermomediterranean
579	Poaceae	Arundo donax L.	G rhiz	W Asia	Archaeophyte	Invasive	Seed, Vegetative	Industrial, Stabilization	Highway	12,93862	37,89716	97	plain	2019-04	3.1.1		222	Lower Thermomediterranean
1532		no alien plant identified							Main	12,63891	37,98237	111	plain	2019-04	3.1.1		232	Lower Thermomediterranean
1533		no alien plant identified							Main	12,63907	37,98223	112	plain	2019-04	3.1.1		232	Upper Thermomediterranean
1595	Poaceae	Arundo donax L.	G rhiz	W Asia	Archaeophyte	Invasive	Seed, Vegetative	Industrial, Stabilization	Main	13,10052	38,06743	115	plain	2019-04	3.1.1		221	Lower Thermomediterranean
39	Fabaceae	Acacia saligna (Labill.) H.L.Wendl.	P scap	Australia	Neophyte	Invasive	Seed, Vegetative	Forestry, Stabilization	Highway	12,88402	37,96563	117	plain	2019-04	3.1.1		231	Lower Thermomediterranean
578	Fabaceae	Acacia saligna (Labill.) H.L.Wendl.	P scap	Australia	Neophyte	Invasive	Seed, Vegetative	Forestry, Stabilization	Highway	12,94546	37,88090	120	plain	2019-04	3.1.1		226	Lower Thermomediterranean
38	Poaceae	Arundo donax L.	G rhiz	W Asia	Archaeophyte	Invasive	Seed, Vegetative	Industrial, Stabilization	Highway	12,87042	37,96296	130	plain	2019-04	3.1.1		231	Upper Thermomediterranean
577	Poaceae	Arundo donax L.	G rhiz	W Asia	Archaeophyte	Invasive	Seed, Vegetative	Industrial, Stabilization	Highway	12,95294	37,86375	132	plain	2019-04	3.1.1		226	Upper Thermomediterranean
1538	Simaroubaceae	Ailanthus altissima (Mill.) Swingle	P scap	E Asia	Neophyte	Invasive	Seed, Vegetative	Forestry, Industrial, Stabilization	Main	12,71453	37,93687	136	plain	2019-04	3.1.1		222	Upper Thermomediterranean
1537		no alien plant identified							Main	12,70330	37,94133	140	plain	2019-04	3.1.1		222	Upper Thermomediterranean
576	Fabaceae	Acacia saligna (Labill.) H.L.Wendl.	P scap	Australia	Neophyte	Invasive	Seed, Vegetative	Forestry, Stabilization	Highway	12,94211	37,84787	143	plain	2019-04	3.1.1		222	Upper Thermomediterranean
1594	Poaceae	Arundo donax L.	G rhiz	W Asia	Archaeophyte	Invasive	Seed, Vegetative	Industrial, Stabilization	Main	13,10238	38,05422	145	plain	2019-04	3.1.1		231	Lower Thermomediterranean
1534	Poaceae	Arundo donax L.	G rhiz	W Asia	Archaeophyte	Invasive	Seed, Vegetative	Industrial, Stabilization	Main	12,65220	37,97482	146	plain	2019-04	3.1.1		211	Upper Thermomediterranean
1535		no alien plant identified							Main	12,65205	37,97503	150	plain	2019-04	3.1.1		211	Upper Thermomediterranean
575		no alien plant identified							Highway	12,93614	37,83495	156	plain	2019-04	3.1.1		211	Lower Thermomediterranean
1593	Poaceae	Arundo donax L.	G rhiz	W Asia	Archaeophyte	Invasive	Seed, Vegetative	Industrial, Stabilization	Main	13,10396	38,04475	165	plain	2019-04	3.1.1		221	Lower Thermomediterranean
1591	Convolvulaceae	Ipomoea indica (Burm.) Merr.	G rhiz	W Asia	Neophyte	Invasive	Seed	Ornamental	Main	13,10398	38,04467	165	plain	2019-04	3.1.1		221	Lower Thermomediterranean
1592	Euphorbiaceae	Ricinus communis L.	P scap	E Medit., E Africa, India	Archaeophyte	Naturalized	Seed	Industrial	Main	13,10396	38,04472	165	plain	2019-04	3.1.1		221	Lower Thermomediterranean
574	Fabaceae	Acacia saligna (Labill.) H.L.Wendl.	P scap	Australia	Neophyte	Invasive	Seed, Vegetative	Forestry, Stabilization	Highway	12,91707	37,83046	168	plain	2019-04	3.1.1		211	Upper Thermomediterranean
37		no alien plant identified							Highway	12,85229	37,94922	170	plain	2019-04	3.1.1		211	Upper Thermomediterranean
1536	Poaceae	Arundo donax L.	G rhiz	W Asia	Archaeophyte	Invasive	Seed, Vegetative	Industrial, Stabilization	Main	12,66477	37,96902	175	plain	2019-04	3.1.1		211	Upper Thermomediterranean
559	Fabaceae	Acacia saligna (Labill.) H.L.Wendl.	P scap	Australia	Neophyte	Invasive	Seed, Vegetative	Forestry, Stabilization	Highway	12,81870	37,68658	186	plain	2019-04	3.1.1		223	Upper Thermomediterranean
573		no alien plant identified							Highway	12,89684	37,82525	187	plain	2019-04	3.1.1		232	Upper Thermomediterranean
572	Fabaceae	Acacia saligna (Labill.) H.L.Wendl.	P scap	Australia	Neophyte	Invasive	Seed, Vegetative	Forestry, Stabilization	Highway	12,87704	37,82280	210	plain	2019-04	3.1.1		222	Upper Thermomediterranean
570	Fabaceae	Acacia saligna (Labill.) H.L.Wendl.	P scap	Australia	Neophyte	Invasive	Seed, Vegetative	Forestry, Stabilization	Highway	12,86041	37,79309	213	plain	2019-04	3.1.1		222	Upper Thermomediterranean
571	Fabaceae	Acacia saligna (Labill.) H.L.Wendl.	P scap	Australia	Neophyte	Invasive	Seed, Vegetative	Forestry, Stabilization	Highway	12,86244	37,81139	215	plain	2019-04	3.1.1		222	Upper Thermomediterranean
560		no alien plant identified							Highway	12,81917	37,69951	223	plain	2019-04	3.1.1		323p	Upper Thermomediterranean
569		no alien plant identified							Highway	12,85559	37,77873	226	plain	2019-04	3.1.1		222	Upper Thermomediterranean
1539	Poaceae	Arundo donax L.	G rhiz	W Asia	Archaeophyte	Invasive	Seed, Vegetative	Industrial, Stabilization	Main	12,75949	37,92467	238	plain	2019-04	3.1.1		222	Upper Thermomediterranean
561	Poaceae	Arundo donax L.	G rhiz	W Asia	Archaeophyte	Invasive	Seed, Vegetative	Industrial, Stabilization	Highway	12,82254	37,71188	265	plain	2019-04	3.1.1		222	Upper Thermomediterranean
568	Fabaceae	Acacia saligna (Labill.) H.L.Wendl.	P scap	Australia	Neophyte	Invasive	Seed, Vegetative	Forestry, Stabilization	Highway	12,84985	37,77091	281	plain	2019-04	3.1.1		222	Upper Thermomediterranean
562	Fabaceae	Acacia saligna (Labill.) H.L.Wendl.	P scap	Australia	Neophyte	Invasive	Seed, Vegetative	Forestry, Stabilization	Highway	12,82963	37,72348	293	plain	2019-04	3.1.1		222	Upper Thermomediterranean
563	Poaceae	Arundo donax L.	G rhiz	W Asia	Archaeophyte	Invasive	Seed, Vegetative	Industrial, Stabilization	Highway	12,83682	37,73282	308	hill	2019-04	3.1.1		226	Upper Thermomediterranean
566	Poaceae	Arundo donax L.	G rhiz	W Asia	Archaeophyte	Invasive	Seed, Vegetative	Industrial, Stabilization	Highway	12,85201	37,76449	319	hill	2019-04	3.1.1		226	Upper Thermomediterranean
567	Cactaceae	Opuntia ficus-indica (L.) Mill.	P succ	C America	Neophyte	Invasive	Seed, Vegetative	Agricultural	Highway	12,85203	37,76467	321	hill	2019-04	3.1.1		226	Upper Thermomediterranean
564	Fabaceae	Acacia saligna (Labill.) H.L.Wendl.	P scap	Australia	Neophyte	Invasive	Seed, Vegetative	Forestry, Stabilization	Highway	12,84451	37,74283	327	hill	2019-04	3.1.1		226	Upper Thermomediterranean
565	Simaroubaceae	Ailanthus altissima (Mill.) Swingle	P scap	E Asia	Neophyte	Invasive	Seed, Vegetative	Forestry, Industrial, Stabilization	Highway	12,85119	37,75416	354	hill	2019-04	3.1.1		222	Upper Thermomediterranean
149	Fabaceae	Acacia saligna (Labill.) H.L.Wendl.	P scap	Australia	Neophyte	Invasive	Seed, Vegetative	Forestry, Stabilization	Highway	13,92059	37,99937	0	plain	2019-05	2.1.1		221	Lower Thermomediterranean
150	Fabaceae	Acacia saligna (Labill.) H.L.Wendl.	P scap	Australia	Neophyte	Invasive	Seed, Vegetative	Forestry, Stabilization	Highway	13,93009	38,00691	0	plain	2019-05	2.1.1		223	Lower Thermomediterranean
153	Fabaceae	Acacia saligna (Labill.) H.L.Wendl.	P scap	Australia	Neophyte	Invasive	Seed, Vegetative	Forestry, Stabilization	Highway	13,95982	38,02564	0	plain	2019-05	2.1.1		223	Lower Thermomediterranean
155	Fabaceae	Acacia saligna (Labill.) H.L.Wendl.	P scap	Australia	Neophyte	Invasive	Seed, Vegetative	Forestry, Stabilization	Highway	13,98267	38,02381	0	plain	2019-05	2.1.1		223	Lower Thermomediterranean
1106	Fabaceae	Acacia saligna (Labill.) H.L.Wendl.	P scap	Australia	Neophyte	Invasive	Seed, Vegetative	Forestry, Stabilization	Main	15,32307	37,89513	0	plain	2019-05	2.2.1		323	Lower Thermomediterranean
1107	Fabaceae	Acacia saligna (Labill.) H.L.Wendl.	P scap	Australia	Neophyte	Invasive	Seed, Vegetative	Forestry, Stabilization	Main	15,31692	37,88956	0	plain	2019-05	2.2.1		223	Lower Thermomediterranean
84	Asparagaceae	Agave americana L. subsp. americana	P caesp	C N America	Neophyte	Naturalized	Seed	Ornamental, Stabilization	Highway	13,26991	38,19787	0	plain	2019-05	2.1.1	ITA020023	112	Lower Thermomediterranean
1080	Asparagaceae	Agave americana L. subsp. americana	P caesp	C N America	Neophyte	Naturalized	Seed	Ornamental, Stabilization	Main	15,52073	38,12844	0	plain	2019-05	2.2.1		111	Lower Thermomediterranean
1084	Asparagaceae	Agave americana L. subsp. americana	P caesp	C N America	Neophyte	Naturalized	Seed	Ornamental, Stabilization	Main	15,48861	38,07094	0	plain	2019-05	2.2.1		111	Lower Thermomediterranean
1088	Asparagaceae	Agave americana L. subsp. americana	P caesp	C N America	Neophyte	Naturalized	Seed	Ornamental, Stabilization	Main	15,47578	38,05385	0	plain	2019-05	2.2.1		322	Lower Thermomediterranean
85	Simaroubaceae	Ailanthus altissima (Mill.) Swingle	P scap	E Asia	Neophyte	Invasive	Seed, Vegetative	Forestry, Industrial, Stabilization	Highway	13,27022	38,19807	0	plain	2019-05	2.1.1		112	Lower Thermomediterranean
157	Simaroubaceae	Ailanthus altissima (Mill.) Swingle	P scap	E Asia	Neophyte	Invasive	Seed, Vegetative	Forestry, Industrial, Stabilization	Highway	14,03040	38,02687	0	plain	2019-05	2.1.1		223	Lower Thermomediterranean
1090	Simaroubaceae	Ailanthus altissima (Mill.) Swingle	P scap	E Asia	Neophyte	Invasive	Seed, Vegetative	Forestry, Industrial, Stabilization	Main	15,44425	38,02862	0	plain	2019-05	2.2.1		323	Lower Thermomediterranean
1101	Simaroubaceae	Ailanthus altissima (Mill.) Swingle	P scap	E Asia	Neophyte	Invasive	Seed, Vegetative	Forestry, Industrial, Stabilization	Main	15,34376	37,91067	0	plain	2019-05	2.2.1		323	Lower Thermomediterranean
1102	Simaroubaceae	Ailanthus altissima (Mill.) Swingle	P scap	E Asia	Neophyte	Invasive	Seed, Vegetative	Forestry, Industrial, Stabilization	Main	15,33946	37,90901	0	plain	2019-05	2.2.1		323	Lower Thermomediterranean
1103	Simaroubaceae	Ailanthus altissima (Mill.) Swingle	P scap	E Asia	Neophyte	Invasive	Seed, Vegetative	Forestry, Industrial, Stabilization	Main	15,33508	37,90567	0	plain	2019-05	2.2.1		323	Lower Thermomediterranean
1112	Simaroubaceae	Ailanthus altissima (Mill.) Swingle	P scap	E Asia	Neophyte	Invasive	Seed, Vegetative	Forestry, Industrial, Stabilization	Main	15,24758	37,81860	0	plain	2019-05	2.2.1		221	Lower Thermomediterranean
1114	Simaroubaceae	Ailanthus altissima (Mill.) Swingle	P scap	E Asia	Neophyte	Invasive	Seed, Vegetative	Forestry, Industrial, Stabilization	Main	15,23175	37,81038	0	plain	2019-05	2.2.1		221	Lower Thermomediterranean
1125	Simaroubaceae	Ailanthus altissima (Mill.) Swingle	P scap	E Asia	Neophyte	Invasive	Seed, Vegetative	Forestry, Industrial, Stabilization	Main	15,16962	37,62113	0	plain	2019-05	2.2.1		111	Lower Thermomediterranean
1126	Simaroubaceae	Ailanthus altissima (Mill.) Swingle	P scap	E Asia	Neophyte	Invasive	Seed, Vegetative	Forestry, Industrial, Stabilization	Main	15,16858	37,60217	0	plain	2019-05	2.2.1		111	Lower Thermomediterranean
1129	Simaroubaceae	Ailanthus altissima (Mill.) Swingle	P scap	E Asia	Neophyte	Invasive	Seed, Vegetative	Forestry, Industrial, Stabilization	Main	15,16882	37,59332	0	plain	2019-05	2.2.1		221	Lower Thermomediterranean
1130	Simaroubaceae	Ailanthus altissima (Mill.) Swingle	P scap	E Asia	Neophyte	Invasive	Seed, Vegetative	Forestry, Industrial, Stabilization	Main	15,16925	37,58627	0	plain	2019-05	2.2.1		221	Lower Thermomediterranean
1458	Simaroubaceae	Ailanthus altissima (Mill.) Swingle	P scap	E Asia	Neophyte	Invasive	Seed, Vegetative	Forestry, Industrial, Stabilization	Main	14,83576	38,15648	0	plain	2019-05	2.1.1		221	Lower Thermomediterranean
1496	Simaroubaceae	Ailanthus altissima (Mill.) Swingle	P scap	E Asia	Neophyte	Invasive	Seed, Vegetative	Forestry, Industrial, Stabilization	Main	15,34112	38,20748	0	plain	2019-05	2.1.1		111	Upper Thermomediterranean
74	Poaceae	Arundo donax L.	G rhiz	W Asia	Archaeophyte	Invasive	Seed, Vegetative	Industrial, Stabilization	Highway	13,16426	38,16911	0	plain	2019-05	2.1.1		112	Lower Thermomediterranean
79	Poaceae	Arundo donax L.	G rhiz	W Asia	Archaeophyte	Invasive	Seed, Vegetative	Industrial, Stabilization	Highway	13,22642	38,17875	0	plain	2019-05	2.1.1		112	Lower Thermomediterranean
80	Poaceae	Arundo donax L.	G rhiz	W Asia	Archaeophyte	Invasive	Seed, Vegetative	Industrial, Stabilization	Highway	13,23698	38,18131	0	plain	2019-05	2.1.1		112	Lower Thermomediterranean
148	Poaceae	Arundo donax L.	G rhiz	W Asia	Archaeophyte	Invasive	Seed, Vegetative	Industrial, Stabilization	Highway	13,90781	37,99421	0	plain	2019-05	2.1.1		221	Lower Thermomediterranean
152	Poaceae	Arundo donax L.	G rhiz	W Asia	Archaeophyte	Invasive	Seed, Vegetative	Industrial, Stabilization	Highway	13,95128	38,02321	0	plain	2019-05	2.1.1		223	Lower Thermomediterranean
154	Poaceae	Arundo donax L.	G rhiz	W Asia	Archaeophyte	Invasive	Seed, Vegetative	Industrial, Stabilization	Highway	13,96983	38,02524	0	plain	2019-05	2.1.1		223	Lower Thermomediterranean
156	Poaceae	Arundo donax L.	G rhiz	W Asia	Archaeophyte	Invasive	Seed, Vegetative	Industrial, Stabilization	Highway	13,99446	38,02606	0	plain	2019-05	2.1.1		223	Lower Thermomediterranean
172	Poaceae	Arundo donax L.	G rhiz	W Asia	Archaeophyte	Invasive	Seed, Vegetative	Industrial, Stabilization	Highway	14,38659	38,01580	0	plain	2019-05	2.1.1		223	Lower Thermomediterranean
1081	Poaceae	Arundo donax L.	G rhiz	W Asia	Archaeophyte	Invasive	Seed, Vegetative	Industrial, Stabilization	Main	15,51036	38,11156	0	plain	2019-05	2.2.1		111	Lower Thermomediterranean
1082	Poaceae	Arundo donax L.	G rhiz	W Asia	Archaeophyte	Invasive	Seed, Vegetative	Industrial, Stabilization	Main	15,50771	38,10726	0	plain	2019-05	2.2.1		111	Lower Thermomediterranean
1085	Poaceae	Arundo donax L.	G rhiz	W Asia	Archaeophyte	Invasive	Seed, Vegetative	Industrial, Stabilization	Main	15,48467	38,06823	0	plain	2019-05	2.2.1		111	Lower Thermomediterranean
1097	Poaceae	Arundo donax L.	G rhiz	W Asia	Archaeophyte	Invasive	Seed, Vegetative	Industrial, Stabilization	Main	15,38404	37,96590	0	plain	2019-05	2.2.1		221	Lower Thermomediterranean
1098	Poaceae	Arundo donax L.	G rhiz	W Asia	Archaeophyte	Invasive	Seed, Vegetative	Industrial, Stabilization	Main	15,37557	37,95836	0	plain	2019-05	2.2.1		111	Lower Thermomediterranean
1100	Poaceae	Arundo donax L.	G rhiz	W Asia	Archaeophyte	Invasive	Seed, Vegetative	Industrial, Stabilization	Main	15,34459	37,91473	0	plain	2019-05	2.2.1		111	Lower Thermomediterranean
1104	Poaceae	Arundo donax L.	G rhiz	W Asia	Archaeophyte	Invasive	Seed, Vegetative	Industrial, Stabilization	Main	15,33504	37,90560	0	plain	2019-05	2.2.1		323	Lower Thermomediterranean
1111	Poaceae	Arundo donax L.	G rhiz	W Asia	Archaeophyte	Invasive	Seed, Vegetative	Industrial, Stabilization	Main	15,26083	37,82078	0	plain	2019-05	2.2.1		221	Lower Thermomediterranean
1113	Poaceae	Arundo donax L.	G rhiz	W Asia	Archaeophyte	Invasive	Seed, Vegetative	Industrial, Stabilization	Main	15,23177	37,81022	0	plain	2019-05	2.2.1		221	Lower Thermomediterranean
1117	Poaceae	Arundo donax L.	G rhiz	W Asia	Archaeophyte	Invasive	Seed, Vegetative	Industrial, Stabilization	Main	15,18507	37,73614	0	plain	2019-05	2.2.1		111	Lower Thermomediterranean
1427	Poaceae	Arundo donax L.	G rhiz	W Asia	Archaeophyte	Invasive	Seed, Vegetative	Industrial, Stabilization	Main	14,71563	38,11343	0	plain	2019-05	2.1.1		221	Lower Thermomediterranean
1435	Poaceae	Arundo donax L.	G rhiz	W Asia	Archaeophyte	Invasive	Seed, Vegetative	Industrial, Stabilization	Main	14,73582	38,14271	0	plain	2019-05	2.1.1		112	Upper Thermomediterranean
1437	Poaceae	Arundo donax L.	G rhiz	W Asia	Archaeophyte	Invasive	Seed, Vegetative	Industrial, Stabilization	Main	14,76677	38,15210	0	plain	2019-05	2.1.1		223	Lower Thermomediterranean
1443	Poaceae	Arundo donax L.	G rhiz	W Asia	Archaeophyte	Invasive	Seed, Vegetative	Industrial, Stabilization	Main	14,57171	38,05599	0	plain	2019-05	2.1.1		111	Lower Thermomediterranean
1444	Poaceae	Arundo donax L.	G rhiz	W Asia	Archaeophyte	Invasive	Seed, Vegetative	Industrial, Stabilization	Main	14,65918	38,07515	0	plain	2019-05	2.1.1		223	Lower Thermomediterranean
1454	Poaceae	Arundo donax L.	G rhiz	W Asia	Archaeophyte	Invasive	Seed, Vegetative	Industrial, Stabilization	Main	14,79036	38,14882	0	plain	2019-05	2.1.1		221	Upper Thermomediterranean
1455	Poaceae	Arundo donax L.	G rhiz	W Asia	Archaeophyte	Invasive	Seed, Vegetative	Industrial, Stabilization	Main	14,80172	38,14840	0	plain	2019-05	2.1.1		221	Lower Thermomediterranean
1457	Poaceae	Arundo donax L.	G rhiz	W Asia	Archaeophyte	Invasive	Seed, Vegetative	Industrial, Stabilization	Main	14,81817	38,15502	0	plain	2019-05	2.1.1		221	Lower Thermomediterranean
1463	Poaceae	Arundo donax L.	G rhiz	W Asia	Archaeophyte	Invasive	Seed, Vegetative	Industrial, Stabilization	Main	14,89233	38,17072	0	plain	2019-05	2.1.1		111	Lower Thermomediterranean
1468	Poaceae	Arundo donax L.	G rhiz	W Asia	Archaeophyte	Invasive	Seed, Vegetative	Industrial, Stabilization	Main	14,92902	38,18313	0	plain	2019-05	2.1.1	ITA030033	331	Lower Thermomediterranean
1471	Poaceae	Arundo donax L.	G rhiz	W Asia	Archaeophyte	Invasive	Seed, Vegetative	Industrial, Stabilization	Main	14,95413	38,16563	0	plain	2019-05	2.1.1		223	Lower Thermomediterranean
1487	Poaceae	Arundo donax L.	G rhiz	W Asia	Archaeophyte	Invasive	Seed, Vegetative	Industrial, Stabilization	Main	15,13852	38,12632	0	plain	2019-05	2.1.1		221	Lower Thermomediterranean
1492	Poaceae	Arundo donax L.	G rhiz	W Asia	Archaeophyte	Invasive	Seed, Vegetative	Industrial, Stabilization	Main	15,28578	38,19877	0	plain	2019-05	2.1.1		112	Upper Thermomediterranean
1494	Poaceae	Arundo donax L.	G rhiz	W Asia	Archaeophyte	Invasive	Seed, Vegetative	Industrial, Stabilization	Main	15,30142	38,19953	0	plain	2019-05	2.1.1		112	Lower Thermomediterranean
1495	Poaceae	Arundo donax L.	G rhiz	W Asia	Archaeophyte	Invasive	Seed, Vegetative	Industrial, Stabilization	Main	15,32863	38,20517	0	plain	2019-05	2.1.1		211c	Lower Thermomediterranean
1498	Poaceae	Arundo donax L.	G rhiz	W Asia	Archaeophyte	Invasive	Seed, Vegetative	Industrial, Stabilization	Main	15,35987	38,21607	0	plain	2019-05	2.1.1		111	Lower Thermomediterranean
1499	Poaceae	Arundo donax L.	G rhiz	W Asia	Archaeophyte	Invasive	Seed, Vegetative	Industrial, Stabilization	Main	15,39552	38,22630	0	plain	2019-05	2.1.1		131	Lower Thermomediterranean
1501	Poaceae	Arundo donax L.	G rhiz	W Asia	Archaeophyte	Invasive	Seed, Vegetative	Industrial, Stabilization	Main	15,42304	38,23296	0	plain	2019-05	2.1.1		111	Lower Thermomediterranean
1434	Cyperaceae	Cyperus alternifolius L. subsp. flabelliformis Kük.	He	Madagascar	Neophyte	Naturalized	Vegetative	Ornamental	Main	14,73600	38,13923	0	plain	2019-05	2.1.1		112	Lower Thermomediterranean
1464	Cyperaceae	Cyperus alternifolius L. subsp. flabelliformis Kük.	He	Madagascar	Neophyte	Naturalized	Vegetative	Ornamental	Main	14,89964	38,18080	0	plain	2019-05	2.1.1	ITA030033	111	Upper Thermomediterranean
1433	Convolvulaceae	Ipomoea indica (Burm.) Merr.	G rhiz	W Asia	Neophyte	Invasive	Seed	Ornamental	Main	14,73600	38,13923	0	plain	2019-05	2.1.1		112	Lower Thermomediterranean
1497	Convolvulaceae	Ipomoea indica (Burm.) Merr.	G rhiz	W Asia	Neophyte	Invasive	Seed	Ornamental	Main	15,35526	38,21535	0	plain	2019-05	2.1.1		111	Lower Thermomediterranean
1504	Convolvulaceae	Ipomoea indica (Burm.) Merr.	G rhiz	W Asia	Neophyte	Invasive	Seed	Ornamental	Main	15,45495	38,24981	0	plain	2019-05	2.1.1	ITA030042	227	Lower Thermomediterranean
1529	Convolvulaceae	Ipomoea indica (Burm.) Merr.	G rhiz	W Asia	Neophyte	Invasive	Seed	Ornamental	Main	15,52512	38,14443	0	plain	2019-05	2.2.1		111	Lower Thermomediterranean
1127	Verbenaceae	Lantana camara L. subsp. aculeata (L.) R.W.Sanders	P caesp	C S America	Neophyte	Naturalized	Seed	Ornamental	Main	15,16861	37,60223	0	plain	2019-05	2.2.1		111	Lower Thermomediterranean
1131	Verbenaceae	Lantana camara L. subsp. aculeata (L.) R.W.Sanders	P caesp	C S America	Neophyte	Naturalized	Seed	Ornamental	Main	15,16854	37,58066	0	plain	2019-05	2.2.1		221	Lower Thermomediterranean
158	Cactaceae	Opuntia ficus-indica (L.) Mill.	P succ	C America	Neophyte	Invasive	Seed, Vegetative	Agricultural	Highway	14,05638	38,01342	0	plain	2019-05	2.1.1		223	Lower Thermomediterranean
159	Cactaceae	Opuntia ficus-indica (L.) Mill.	P succ	C America	Neophyte	Invasive	Seed, Vegetative	Agricultural	Highway	14,07920	38,01324	0	plain	2019-05	2.1.1		223	Lower Thermomediterranean
160	Cactaceae	Opuntia ficus-indica (L.) Mill.	P succ	C America	Neophyte	Invasive	Seed, Vegetative	Agricultural	Highway	14,09916	38,01228	0	plain	2019-05	2.1.1	ITA020050	321	Lower Thermomediterranean
1083	Cactaceae	Opuntia ficus-indica (L.) Mill.	P succ	C America	Neophyte	Invasive	Seed, Vegetative	Agricultural	Main	15,50050	38,08804	0	plain	2019-05	2.2.1		226	Lower Thermomediterranean
1087	Cactaceae	Opuntia ficus-indica (L.) Mill.	P succ	C America	Neophyte	Invasive	Seed, Vegetative	Agricultural	Main	15,47573	38,05381	0	plain	2019-05	2.2.1		322	Upper Thermomediterranean
1099	Cactaceae	Opuntia ficus-indica (L.) Mill.	P succ	C America	Neophyte	Invasive	Seed, Vegetative	Agricultural	Main	15,35376	37,93391	0	plain	2019-05	2.2.1		221	Upper Thermomediterranean
1105	Cactaceae	Opuntia ficus-indica (L.) Mill.	P succ	C America	Neophyte	Invasive	Seed, Vegetative	Agricultural	Main	15,33096	37,90317	0	plain	2019-05	2.2.1		323	Upper Thermomediterranean
1108	Cactaceae	Opuntia ficus-indica (L.) Mill.	P succ	C America	Neophyte	Invasive	Seed, Vegetative	Agricultural	Main	15,31649	37,88986	0	plain	2019-05	2.2.1		223	Lower Thermomediterranean
1109	Cactaceae	Opuntia ficus-indica (L.) Mill.	P succ	C America	Neophyte	Invasive	Seed, Vegetative	Agricultural	Main	15,29830	37,87066	0	plain	2019-05	2.2.1		223	Lower Thermomediterranean
1110	Cactaceae	Opuntia ficus-indica (L.) Mill.	P succ	C America	Neophyte	Invasive	Seed, Vegetative	Agricultural	Main	15,29647	37,85098	0	plain	2019-05	2.2.1		112	Lower Thermomediterranean
1436	Cactaceae	Opuntia ficus-indica (L.) Mill.	P succ	C America	Neophyte	Invasive	Seed, Vegetative	Agricultural	Main	14,74363	38,15430	0	plain	2019-05	2.1.1		223	Lower Thermomediterranean
1452	Cactaceae	Opuntia ficus-indica (L.) Mill.	P succ	C America	Neophyte	Invasive	Seed, Vegetative	Agricultural	Main	14,75776	38,15398	0	plain	2019-05	2.1.1		223	Lower Thermomediterranean
1462	Cactaceae	Opuntia ficus-indica (L.) Mill.	P succ	C America	Neophyte	Invasive	Seed, Vegetative	Agricultural	Main	14,87855	38,16614	0	plain	2019-05	2.1.1		221	Lower Thermomediterranean
2213	Cactaceae	Opuntia ficus-indica (L.) Mill.	P succ	C America	Neophyte	Invasive	Seed, Vegetative	Agricultural	Main	15,12915	37,54106	0	plain	2019-05	2.2.1		221	Lower Thermomediterranean
1475	Anacardiaceae	Rhus coriaria L.	P caesp	S Europe, W Asia	Archaeophyte	Naturalized	Seed, Vegetative	Industrial	Main	15,00889	38,13986	0	plain	2019-05	2.1.1		223	Lower Thermomediterranean
1481	Anacardiaceae	Rhus coriaria L.	P caesp	S Europe, W Asia	Archaeophyte	Naturalized	Seed, Vegetative	Industrial	Main	15,04907	38,12995	0	plain	2019-05	2.1.1		322	Lower Thermomediterranean
1089	Euphorbiaceae	Ricinus communis L.	P scap	E Medit., E Africa, India	Archaeophyte	Naturalized	Seed	Industrial	Main	15,44781	38,03213	0	plain	2019-05	2.2.1		111	Lower Thermomediterranean
1115	Euphorbiaceae	Ricinus communis L.	P scap	E Medit., E Africa, India	Archaeophyte	Naturalized	Seed	Industrial	Main	15,19792	37,77051	0	plain	2019-05	2.2.1		221	Lower Thermomediterranean
1116	Euphorbiaceae	Ricinus communis L.	P scap	E Medit., E Africa, India	Archaeophyte	Naturalized	Seed	Industrial	Main	15,18540	37,73620	0	plain	2019-05	2.2.1		111	Lower Thermomediterranean
1128	Euphorbiaceae	Ricinus communis L.	P scap	E Medit., E Africa, India	Archaeophyte	Naturalized	Seed	Industrial	Main	15,16878	37,59345	0	plain	2019-05	2.2.1		221	Lower Thermomediterranean
1132	Euphorbiaceae	Ricinus communis L.	P scap	E Medit., E Africa, India	Archaeophyte	Naturalized	Seed	Industrial	Main	15,13775	37,54596	0	plain	2019-05	2.2.1		221	Lower Thermomediterranean
1446	Euphorbiaceae	Ricinus communis L.	P scap	E Medit., E Africa, India	Archaeophyte	Naturalized	Seed	Industrial	Main	14,69872	38,10111	0	plain	2019-05	2.1.1		111	Upper Thermomediterranean
1500	Euphorbiaceae	Ricinus communis L.	P scap	E Medit., E Africa, India	Archaeophyte	Naturalized	Seed	Industrial	Main	15,41219	38,23168	0	plain	2019-05	2.1.1		111	Lower Thermomediterranean
2212	Euphorbiaceae	Ricinus communis L.	P scap	E Medit., E Africa, India	Archaeophyte	Naturalized	Seed	Industrial	Main	15,12920	37,54112	0	plain	2019-05	2.2.1		221	Lower Thermomediterranean
1429	Fabaceae	Robinia pseudoacacia L.	P scap	N America	Neophyte	Naturalized	Seed, Vegetative	Forestry, Stabilization	Main	14,72428	38,12551	0	plain	2019-05	2.1.1		112	Lower Thermomediterranean
1431	Fabaceae	Robinia pseudoacacia L.	P scap	N America	Neophyte	Naturalized	Seed, Vegetative	Forestry, Stabilization	Main	14,72906	38,13078	0	plain	2019-05	2.1.1		221	Lower Thermomediterranean
1432	Fabaceae	Robinia pseudoacacia L.	P scap	N America	Neophyte	Naturalized	Seed, Vegetative	Forestry, Stabilization	Main	14,73202	38,13490	0	plain	2019-05	2.1.1		221	Lower Thermomediterranean
1461	Fabaceae	Robinia pseudoacacia L.	P scap	N America	Neophyte	Naturalized	Seed, Vegetative	Forestry, Stabilization	Main	14,87854	38,16613	0	plain	2019-05	2.1.1		221	Lower Thermomediterranean
1465	Fabaceae	Robinia pseudoacacia L.	P scap	N America	Neophyte	Naturalized	Seed, Vegetative	Forestry, Stabilization	Main	14,90780	38,18442	0	plain	2019-05	2.1.1		112	Upper Thermomediterranean
1473	Fabaceae	Robinia pseudoacacia L.	P scap	N America	Neophyte	Naturalized	Seed, Vegetative	Forestry, Stabilization	Main	14,99433	38,13877	0	plain	2019-05	2.1.1		211	Lower Thermomediterranean
1493	Fabaceae	Robinia pseudoacacia L.	P scap	N America	Neophyte	Naturalized	Seed, Vegetative	Forestry, Stabilization	Main	15,30148	38,19954	0	plain	2019-05	2.1.1		112	Lower Thermomediterranean
1503	Fabaceae	Robinia pseudoacacia L.	P scap	N America	Neophyte	Naturalized	Seed, Vegetative	Forestry, Stabilization	Main	15,45496	38,24982	0	plain	2019-05	2.1.1	ITA030042	227	Lower Thermomediterranean
1474	Asteraceae	Senecio angulatus L.f.	P lian	S Africa	Neophyte	Naturalized	Seed	Ornamental	Main	15,00590	38,13849	0	plain	2019-05	2.1.1		221	Lower Thermomediterranean
1096	Asteraceae	Symphyotrichum squamatum (Spreng.) G.L.Nesom	T scap	S America	Neophyte	Naturalized	Seed	no recorded use	Main	15,41377	37,99847	0	plain	2019-05	2.2.1		221	Lower Thermomediterranean
72		no alien plant identified							Highway	13,13904	38,17925	0	plain	2019-05	2.1.1		112	Upper Thermomediterranean
75		no alien plant identified							Highway	13,17762	38,16858	0	plain	2019-05	2.1.1		112	Lower Thermomediterranean
76		no alien plant identified							Highway	13,19206	38,16826	0	plain	2019-05	2.1.1		112	Lower Thermomediterranean
147		no alien plant identified							Highway	13,89692	37,99008	0	plain	2019-05	2.1.1		221	Lower Thermomediterranean
151		no alien plant identified							Highway	13,94347	38,01485	0	plain	2019-05	2.1.1		223	Lower Thermomediterranean
161		no alien plant identified							Highway	14,12247	38,01342	0	plain	2019-05	2.1.1		321	Lower Thermomediterranean
162		no alien plant identified							Highway	14,15091	38,01009	0	plain	2019-05	2.1.1	ITA020050	223	Lower Thermomediterranean
163		no alien plant identified							Highway	14,17069	38,00908	0	plain	2019-05	2.1.1		321	Upper Thermomediterranean
164		no alien plant identified							Highway	14,21534	38,00326	0	plain	2019-05	2.1.1	ITA020018	311	Lower Thermomediterranean
165		no alien plant identified							Highway	14,23541	38,00545	0	plain	2019-05	2.1.1		223	Lower Thermomediterranean
166		no alien plant identified							Highway	14,25953	37,99863	0	plain	2019-05	2.1.1		321	Lower Thermomediterranean
167		no alien plant identified							Highway	14,27529	37,99820	0	plain	2019-05	2.1.1		323	Lower Thermomediterranean
168		no alien plant identified							Highway	14,32848	38,00562	0	plain	2019-05	2.1.1		223	Lower Thermomediterranean
169		no alien plant identified							Highway	14,34211	38,00437	0	plain	2019-05	2.1.1		223	Upper Thermomediterranean
170		no alien plant identified							Highway	14,35804	38,00866	0	plain	2019-05	2.1.1		223	Lower Thermomediterranean
171		no alien plant identified							Highway	14,36742	38,01258	0	plain	2019-05	2.1.1		223	Lower Thermomediterranean
173		no alien plant identified							Highway	14,40157	38,01916	0	plain	2019-05	2.1.1		223	Lower Thermomediterranean
180		no alien plant identified							Highway	14,50254	38,03104	0	plain	2019-05	2.1.1		311	Lower Thermomediterranean
181		no alien plant identified							Highway	14,50838	38,03111	0	plain	2019-05	2.1.1		311	Lower Thermomediterranean
187		no alien plant identified							Highway	14,55611	38,04620	0	plain	2019-05	2.1.1		223	Lower Thermomediterranean
188		no alien plant identified							Highway	14,56564	38,04835	0	plain	2019-05	2.1.1		223	Lower Thermomediterranean
1086		no alien plant identified							Main	15,47731	38,05737	0	plain	2019-05	2.2.1		322	Lower Thermomediterranean
1091		no alien plant identified							Main	15,44052	38,02504	0	plain	2019-05	2.2.1		323	Lower Thermomediterranean
1092		no alien plant identified							Main	15,44034	38,01932	0	plain	2019-05	2.2.1		323	Lower Thermomediterranean
1093		no alien plant identified							Main	15,43617	38,01522	0	plain	2019-05	2.2.1		323	Lower Thermomediterranean
1094		no alien plant identified							Main	15,43612	38,01516	0	plain	2019-05	2.2.1		323	Lower Thermomediterranean
1095		no alien plant identified							Main	15,43116	38,01100	0	plain	2019-05	2.2.1		323	Lower Thermomediterranean
1426		no alien plant identified							Main	14,60055	38,05986	0	plain	2019-05	2.1.1		221	Lower Thermomediterranean
1445		no alien plant identified							Main	14,67728	38,08609	0	plain	2019-05	2.1.1		112	Lower Thermomediterranean
1447		no alien plant identified							Main	14,68980	38,09439	0	plain	2019-05	2.1.1		221	Lower Thermomediterranean
1448		no alien plant identified							Main	14,64342	38,07018	0	plain	2019-05	2.1.1		221	Lower Thermomediterranean
1453		no alien plant identified							Main	14,77898	38,15375	0	plain	2019-05	2.1.1		223	Lower Thermomediterranean
1456		no alien plant identified							Main	14,80806	38,15152	0	plain	2019-05	2.1.1		221	Lower Thermomediterranean
1459		no alien plant identified							Main	14,84437	38,15968	0	plain	2019-05	2.1.1		112	Lower Thermomediterranean
1460		no alien plant identified							Main	14,85934	38,16837	0	plain	2019-05	2.1.1		321	Lower Thermomediterranean
1466		no alien plant identified							Main	14,91535	38,19035	0	plain	2019-05	2.1.1	ITA030033	331	Lower Thermomediterranean
1467		no alien plant identified							Main	14,92460	38,18828	0	plain	2019-05	2.1.1		331	Lower Thermomediterranean
1469		no alien plant identified							Main	14,93711	38,18021	0	plain	2019-05	2.1.1		323	Lower Thermomediterranean
1472		no alien plant identified							Main	14,97573	38,14219	0	plain	2019-05	2.1.1		211	Lower Thermomediterranean
1477		no alien plant identified							Main	15,02570	38,14290	0	plain	2019-05	2.1.1		231	Lower Thermomediterranean
1484		no alien plant identified							Main	15,09342	38,11508	0	plain	2019-05	2.1.1		221c	Lower Thermomediterranean
1502		no alien plant identified							Main	15,44811	38,24367	0	plain	2019-05	2.1.1		223	Lower Thermomediterranean
1527		no alien plant identified							Main	15,53336	38,15681	0	plain	2019-05	2.2.1		111	Lower Thermomediterranean
1528		no alien plant identified							Main	15,52540	38,14489	0	plain	2019-05	2.2.1		111	Lower Thermomediterranean
1631		no alien plant identified							Main	15,15283	37,55926	0	plain	2019-05	2.2.1		111	Lower Thermomediterranean
2208		no alien plant identified							Main	15,08425	37,48739	0	plain	2019-05	2.2.1		111	Lower Thermomediterranean
2209		no alien plant identified							Main	15,09807	37,50588	0	plain	2019-05	2.2.1		111	Lower Thermomediterranean
2210		no alien plant identified							Main	15,11403	37,52154	0	plain	2019-05	2.2.1		111	Lower Thermomediterranean
2214		no alien plant identified							Main	15,16341	37,56763	0	plain	2019-05	2.2.1		111	Lower Thermomediterranean
63	Poaceae	Cenchrus setaceus (Forssk.) Morrone	H caesp	E N Africa	Neophyte	Invasive	Seed	Fodder	Highway	13,07581	38,12479	1	plain	2019-05	2.1.1		323	Lower Thermomediterranean
73	Poaceae	Cenchrus setaceus (Forssk.) Morrone	H caesp	E N Africa	Neophyte	Invasive	Seed	Fodder	Highway	13,15509	38,17599	1	plain	2019-05	2.1.1		211	Lower Thermomediterranean
77	Poaceae	Cenchrus setaceus (Forssk.) Morrone	H caesp	E N Africa	Neophyte	Invasive	Seed	Fodder	Highway	13,20609	38,17272	1	plain	2019-05	2.1.1		112	Lower Thermomediterranean
78	Poaceae	Cenchrus setaceus (Forssk.) Morrone	H caesp	E N Africa	Neophyte	Invasive	Seed	Fodder	Highway	13,21577	38,17452	1	plain	2019-05	2.1.1		211	Lower Thermomediterranean
83	Poaceae	Cenchrus setaceus (Forssk.) Morrone	H caesp	E N Africa	Neophyte	Invasive	Seed	Fodder	Highway	13,25754	38,19931	1	plain	2019-05	2.1.1		112	Lower Thermomediterranean
2211	Poaceae	Cenchrus setaceus (Forssk.) Morrone	H caesp	E N Africa	Neophyte	Invasive	Seed	Fodder	Main	15,11922	37,53480	1	plain	2019-05	2.2.1		111	Lower Thermomediterranean
106	Poaceae	Arundo donax L.	G rhiz	W Asia	Archaeophyte	Invasive	Seed, Vegetative	Industrial, Stabilization	Highway	13,41961	38,08641	20	plain	2019-05	3.1.2		111	Lower Thermomediterranean
3	Cactaceae	Opuntia ficus-indica (L.) Mill.	P succ	C America	Neophyte	Invasive	Seed, Vegetative	Agricultural	Highway	12,56893	38,00876	25	plain	2019-05	3.1.1		223	Lower Thermomediterranean
82		no alien plant identified							Highway	13,25177	38,19229	25	plain	2019-05	3.1.1		112	Lower Thermomediterranean
105	Poaceae	Cenchrus setaceus (Forssk.) Morrone	H caesp	E N Africa	Neophyte	Invasive	Seed	Fodder	Highway	13,39284	38,08750	27	plain	2019-05	3.1.2		221	Lower Thermomediterranean
86	Poaceae	Cenchrus setaceus (Forssk.) Morrone	H caesp	E N Africa	Neophyte	Invasive	Seed	Fodder	Highway	13,27840	38,19423	28	plain	2019-05	3.1.2		112	Lower Thermomediterranean
107	Fabaceae	Acacia saligna (Labill.) H.L.Wendl.	P scap	Australia	Neophyte	Invasive	Seed, Vegetative	Forestry, Stabilization	Highway	13,45174	38,08317	29	plain	2019-05	3.1.2		111	Lower Thermomediterranean
81	Poaceae	Arundo donax L.	G rhiz	W Asia	Archaeophyte	Invasive	Seed, Vegetative	Industrial, Stabilization	Highway	13,24759	38,18457	29	plain	2019-05	3.1.1		112	Lower Thermomediterranean
1428	Simaroubaceae	Ailanthus altissima (Mill.) Swingle	P scap	E Asia	Neophyte	Invasive	Seed, Vegetative	Forestry, Industrial, Stabilization	Main	14,72171	38,11826	30	plain	2019-05	4.6.2		112	Lower Thermomediterranean
44	Poaceae	Arundo donax L.	G rhiz	W Asia	Archaeophyte	Invasive	Seed, Vegetative	Industrial, Stabilization	Highway	12,91807	37,99038	30	plain	2019-05	3.1.1		222	Lower Thermomediterranean
1430	Sapindaceae	Cardiospermum grandiflorum Sw.	P lian	Trop. America	Archaeophyte	Naturalized	Seed	Medicinal, Ornamental	Main	14,72802	38,12913	33	plain	2019-05	4.6.2		221	Lower Thermomediterranean
43	Fabaceae	Acacia saligna (Labill.) H.L.Wendl.	P scap	Australia	Neophyte	Invasive	Seed, Vegetative	Forestry, Stabilization	Highway	12,92019	37,98066	35	plain	2019-05	3.1.1		222	Lower Thermomediterranean
104	Poaceae	Cenchrus setaceus (Forssk.) Morrone	H caesp	E N Africa	Neophyte	Invasive	Seed	Fodder	Highway	13,37853	38,09067	35	plain	2019-05	3.1.2		111	Lower Thermomediterranean
1470	Fabaceae	Robinia pseudoacacia L.	P scap	N America	Neophyte	Naturalized	Seed, Vegetative	Forestry, Stabilization	Main	14,94117	38,17062	38	plain	2019-05	4.6.2		223	Lower Thermomediterranean
4	Fabaceae	Acacia saligna (Labill.) H.L.Wendl.	P scap	Australia	Neophyte	Invasive	Seed, Vegetative	Forestry, Stabilization	Highway	12,58044	38,00602	39	plain	2019-05	3.1.1		211	Lower Thermomediterranean
93		no alien plant identified							Highway	13,33131	38,14229	40	plain	2019-05	3.1.2		111	Lower Thermomediterranean
71		no alien plant identified							Highway	13,12459	38,17875	41	plain	2019-05	3.1.1		211	Lower Thermomediterranean
94	Simaroubaceae	Ailanthus altissima (Mill.) Swingle	P scap	E Asia	Neophyte	Invasive	Seed, Vegetative	Forestry, Industrial, Stabilization	Highway	13,33030	38,13415	43	plain	2019-05	3.1.2		111	Lower Thermomediterranean
95	Poaceae	Cenchrus setaceus (Forssk.) Morrone	H caesp	E N Africa	Neophyte	Invasive	Seed	Fodder	Highway	13,33030	38,13413	43	plain	2019-05	3.1.2		111	Lower Thermomediterranean
5	Fabaceae	Acacia saligna (Labill.) H.L.Wendl.	P scap	Australia	Neophyte	Invasive	Seed, Vegetative	Forestry, Stabilization	Highway	12,59379	38,00038	44	plain	2019-05	3.1.1		223	Lower Thermomediterranean
6		no alien plant identified							Highway	12,59628	37,99106	46	plain	2019-05	3.1.1		223	Lower Thermomediterranean
92	Poaceae	Cenchrus setaceus (Forssk.) Morrone	H caesp	E N Africa	Neophyte	Invasive	Seed	Fodder	Highway	13,32413	38,15052	47	plain	2019-05	3.1.2		111	Lower Thermomediterranean
96		no alien plant identified							Highway	13,32948	38,12649	47	plain	2019-05	3.1.2		111	Lower Thermomediterranean
103		no alien plant identified							Highway	13,36971	38,08876	47	plain	2019-05	3.1.2		111	Lower Thermomediterranean
52	Poaceae	Arundo donax L.	G rhiz	W Asia	Archaeophyte	Invasive	Seed, Vegetative	Industrial, Stabilization	Highway	13,03553	38,04233	49	plain	2019-05	3.1.1		321	Lower Thermomediterranean
88	Fabaceae	Vachellia karroo (Hayne) Banfi & Galasso	P scap	Australia	Neophyte	Naturalized	Seed	Ornamental, Stabilization	Highway	13,29259	38,17984	51	plain	2019-05	3.1.2		221	Lower Thermomediterranean
87	Simaroubaceae	Ailanthus altissima (Mill.) Swingle	P scap	E Asia	Neophyte	Invasive	Seed, Vegetative	Forestry, Industrial, Stabilization	Highway	13,28646	38,18664	53	plain	2019-05	3.1.2		112	Lower Thermomediterranean
89	Poaceae	Cenchrus setaceus (Forssk.) Morrone	H caesp	E N Africa	Neophyte	Invasive	Seed	Fodder	Highway	13,29871	38,17218	55	plain	2019-05	3.1.2		112	Lower Thermomediterranean
9	Fabaceae	Acacia saligna (Labill.) H.L.Wendl.	P scap	Australia	Neophyte	Invasive	Seed, Vegetative	Forestry, Stabilization	Highway	12,60815	37,97365	57	plain	2019-05	3.1.1		222	Lower Thermomediterranean
70	Poaceae	Cenchrus setaceus (Forssk.) Morrone	H caesp	E N Africa	Neophyte	Invasive	Seed	Fodder	Highway	13,11154	38,17059	59	plain	2019-05	3.1.1		112	Lower Thermomediterranean
57		no alien plant identified							Highway	13,09590	38,07934	59	plain	2019-05	3.1.1		221	Lower Thermomediterranean
97		no alien plant identified							Highway	13,32870	38,11905	60	plain	2019-05	3.1.2		111	Lower Thermomediterranean
48	Poaceae	Arundo donax L.	G rhiz	W Asia	Archaeophyte	Invasive	Seed, Vegetative	Industrial, Stabilization	Highway	12,95398	38,01419	66	plain	2019-05	3.1.1		231	Lower Thermomediterranean
7		no alien plant identified							Highway	12,59714	37,98365	66	plain	2019-05	3.1.1		232	Lower Thermomediterranean
543		no alien plant identified							Highway	12,60098	37,95517	66	plain	2019-05	3.1.1		232	Lower Thermomediterranean
102		no alien plant identified							Highway	13,35482	38,08641	67	plain	2019-05	3.1.2		111	Upper Thermomediterranean
10	Fabaceae	Acacia saligna (Labill.) H.L.Wendl.	P scap	Australia	Neophyte	Invasive	Seed, Vegetative	Forestry, Stabilization	Highway	12,61711	37,96737	68	plain	2019-05	3.1.1		232	Lower Thermomediterranean
91	Poaceae	Cenchrus setaceus (Forssk.) Morrone	H caesp	E N Africa	Neophyte	Invasive	Seed	Fodder	Highway	13,31414	38,15835	68	plain	2019-05	3.1.2		111	Lower Thermomediterranean
90	Poaceae	Cenchrus setaceus (Forssk.) Morrone	H caesp	E N Africa	Neophyte	Invasive	Seed	Fodder	Highway	13,30649	38,16502	70	plain	2019-05	3.1.2		111	Lower Thermomediterranean
101	Poaceae	Cenchrus setaceus (Forssk.) Morrone	H caesp	E N Africa	Neophyte	Invasive	Seed	Fodder	Highway	13,34370	38,09065	70	plain	2019-05	3.1.2		111	Lower Thermomediterranean
98		no alien plant identified							Highway	13,32980	38,10839	70	plain	2019-05	3.1.2		111	Lower Thermomediterranean
100	Simaroubaceae	Ailanthus altissima (Mill.) Swingle	P scap	E Asia	Neophyte	Invasive	Seed, Vegetative	Forestry, Industrial, Stabilization	Highway	13,33636	38,09581	71	plain	2019-05	3.1.2		111	Lower Thermomediterranean
544		no alien plant identified							Highway	12,61909	37,96217	72	plain	2019-05	3.1.1		222	Lower Thermomediterranean
8	Fabaceae	Acacia saligna (Labill.) H.L.Wendl.	P scap	Australia	Neophyte	Invasive	Seed, Vegetative	Forestry, Stabilization	Highway	12,60047	37,97920	76	plain	2019-05	3.1.1		232	Lower Thermomediterranean
99	Poaceae	Cenchrus setaceus (Forssk.) Morrone	H caesp	E N Africa	Neophyte	Invasive	Seed	Fodder	Highway	13,33132	38,10032	77	plain	2019-05	3.1.2		111	Lower Thermomediterranean
50	Poaceae	Arundo donax L.	G rhiz	W Asia	Archaeophyte	Invasive	Seed, Vegetative	Industrial, Stabilization	Highway	12,99196	38,01756	78	plain	2019-05	3.1.1		222	Lower Thermomediterranean
1916	Fabaceae	Acacia saligna (Labill.) H.L.Wendl.	P scap	Australia	Neophyte	Invasive	Seed, Vegetative	Forestry, Stabilization	Main	13,33548	38,08979	80	plain	2019-05	3.1.2		111	Lower Thermomediterranean
64	Fabaceae	Acacia saligna (Labill.) H.L.Wendl.	P scap	Australia	Neophyte	Invasive	Seed, Vegetative	Forestry, Stabilization	Highway	13,07635	38,13446	81	plain	2019-05	3.1.1		211a	Lower Thermomediterranean
1930	Poaceae	Cenchrus setaceus (Forssk.) Morrone	H caesp	E N Africa	Neophyte	Invasive	Seed	Fodder	Main	13,33545	38,08957	81	plain	2019-05	3.1.2		111	Lower Thermomediterranean
45	Poaceae	Arundo donax L.	G rhiz	W Asia	Archaeophyte	Invasive	Seed, Vegetative	Industrial, Stabilization	Highway	12,91997	37,99957	84	plain	2019-05	3.1.1		231	Lower Thermomediterranean
11		no alien plant identified							Highway	12,62761	37,96370	84	plain	2019-05	3.1.1		232	Lower Thermomediterranean
13	Fabaceae	Acacia saligna (Labill.) H.L.Wendl.	P scap	Australia	Neophyte	Invasive	Seed, Vegetative	Forestry, Stabilization	Highway	12,64460	37,96015	87	plain	2019-05	3.1.1		232	Lower Thermomediterranean
12		no alien plant identified							Highway	12,63736	37,96246	97	plain	2019-05	3.1.1		232	Lower Thermomediterranean
65		no alien plant identified							Highway	13,08451	38,13487	97	plain	2019-05	3.1.1		211a	Lower Thermomediterranean
69		no alien plant identified							Highway	13,11479	38,15930	100	plain	2019-05	3.1.1		112	Upper Thermomediterranean
55	Poaceae	Arundo donax L.	G rhiz	W Asia	Archaeophyte	Invasive	Seed, Vegetative	Industrial, Stabilization	Highway	13,08067	38,06272	101	plain	2019-05	3.1.1		221	Lower Thermomediterranean
14	Fabaceae	Acacia saligna (Labill.) H.L.Wendl.	P scap	Australia	Neophyte	Invasive	Seed, Vegetative	Forestry, Stabilization	Highway	12,65173	37,95786	102	plain	2019-05	3.1.1		232	Upper Thermomediterranean
1931	Simaroubaceae	Ailanthus altissima (Mill.) Swingle	P scap	E Asia	Neophyte	Invasive	Seed, Vegetative	Forestry, Industrial, Stabilization	Main	14,75134	38,15288	103	plain	2019-05	4.6.2		223	Lower Thermomediterranean
68	Simaroubaceae	Ailanthus altissima (Mill.) Swingle	P scap	E Asia	Neophyte	Invasive	Seed, Vegetative	Forestry, Industrial, Stabilization	Highway	13,11155	38,14959	104	plain	2019-05	3.1.1		221	Lower Thermomediterranean
67		no alien plant identified							Highway	13,10444	38,14148	106	plain	2019-05	3.1.1		211	Upper Thermomediterranean
56	Poaceae	Arundo donax L.	G rhiz	W Asia	Archaeophyte	Invasive	Seed, Vegetative	Industrial, Stabilization	Highway	13,08832	38,07027	107	plain	2019-05	3.1.1		221	Lower Thermomediterranean
58		no alien plant identified							Highway	13,09605	38,08714	112	plain	2019-05	3.1.1		211	Upper Thermomediterranean
47		no alien plant identified							Highway	12,94136	38,01070	113	plain	2019-05	3.1.1		232	Upper Thermomediterranean
49		no alien plant identified							Highway	12,97251	38,01792	115	plain	2019-05	3.1.1		222	Upper Thermomediterranean
178		no alien plant identified							Highway	14,49248	38,02544	116	plain	2019-05	4.6.2		311	Upper Thermomediterranean
53	Poaceae	Arundo donax L.	G rhiz	W Asia	Archaeophyte	Invasive	Seed, Vegetative	Industrial, Stabilization	Highway	13,05307	38,04642	117	plain	2019-05	3.1.1		231	Lower Thermomediterranean
46	Fabaceae	Acacia saligna (Labill.) H.L.Wendl.	P scap	Australia	Neophyte	Invasive	Seed, Vegetative	Forestry, Stabilization	Highway	12,93011	38,00822	118	plain	2019-05	3.1.1		231	Lower Thermomediterranean
51		no alien plant identified							Highway	13,01459	38,02918	118	plain	2019-05	3.1.1		222	Upper Thermomediterranean
54	Poaceae	Arundo donax L.	G rhiz	W Asia	Archaeophyte	Invasive	Seed, Vegetative	Industrial, Stabilization	Highway	13,07039	38,05375	121	plain	2019-05	3.1.1		231	Lower Thermomediterranean
1479		no alien plant identified							Main	15,03284	38,13874	121	plain	2019-05	4.6.2	ITA030012	223	Lower Thermomediterranean
174		no alien plant identified							Highway	14,41325	38,02056	124	plain	2019-05	4.6.2		323	Lower Thermomediterranean
177		no alien plant identified							Highway	14,47124	38,02555	124	plain	2019-05	4.6.2		314	Lower Thermomediterranean
689		no alien plant identified							Local	14,60461	38,05128	127	plain	2019-05	4.6.2		223	Lower Thermomediterranean
15		no alien plant identified							Highway	12,66022	37,95540	130	plain	2019-05	3.1.1		232	Upper Thermomediterranean
66		no alien plant identified							Highway	13,09670	38,13530	131	plain	2019-05	3.1.1		221	Lower Thermomediterranean
179		no alien plant identified							Highway	14,49623	38,02867	133	plain	2019-05	4.6.2		223	Lower Thermomediterranean
1120	Simaroubaceae	Ailanthus altissima (Mill.) Swingle	P scap	E Asia	Neophyte	Invasive	Seed, Vegetative	Forestry, Industrial, Stabilization	Main	15,16948	37,67071	134	plain	2019-05	4.8.2		221	Upper Thermomediterranean
186		no alien plant identified							Highway	14,54390	38,04120	134	plain	2019-05	4.6.2		311	Upper Thermomediterranean
20	Poaceae	Arundo donax L.	G rhiz	W Asia	Archaeophyte	Invasive	Seed, Vegetative	Industrial, Stabilization	Highway	12,71262	37,93675	136	plain	2019-05	3.1.1		222	Upper Thermomediterranean
19		no alien plant identified							Highway	12,70329	37,93860	136	plain	2019-05	3.1.1		222	Upper Thermomediterranean
175	Cactaceae	Opuntia ficus-indica (L.) Mill.	P succ	C America	Neophyte	Invasive	Seed, Vegetative	Agricultural	Highway	14,42843	38,01985	140	plain	2019-05	4.6.2		223	Upper Thermomediterranean
182		no alien plant identified							Highway	14,51458	38,03056	140	plain	2019-05	4.6.2		322	Upper Thermomediterranean
17	Fabaceae	Acacia saligna (Labill.) H.L.Wendl.	P scap	Australia	Neophyte	Invasive	Seed, Vegetative	Forestry, Stabilization	Highway	12,68340	37,94735	141	plain	2019-05	3.1.1		222	Upper Thermomediterranean
62		no alien plant identified							Highway	13,08410	38,11816	141	plain	2019-05	3.1.1		321	Upper Thermomediterranean
1121	Simaroubaceae	Ailanthus altissima (Mill.) Swingle	P scap	E Asia	Neophyte	Invasive	Seed, Vegetative	Forestry, Industrial, Stabilization	Main	15,16429	37,66120	144	plain	2019-05	4.8.2		111	Upper Thermomediterranean
21		no alien plant identified							Highway	12,71858	37,93283	145	plain	2019-05	3.1.1		232	Upper Thermomediterranean
61		no alien plant identified							Highway	13,09099	38,10951	147	plain	2019-05	3.1.1		321	Lower Thermomediterranean
1118	Simaroubaceae	Ailanthus altissima (Mill.) Swingle	P scap	E Asia	Neophyte	Invasive	Seed, Vegetative	Forestry, Industrial, Stabilization	Main	15,17289	37,69168	148	plain	2019-05	4.8.2		221	Upper Thermomediterranean
183		no alien plant identified							Highway	14,52595	38,03323	153	plain	2019-05	4.6.2		311	Lower Thermomediterranean
176		no alien plant identified							Highway	14,45880	38,02441	156	plain	2019-05	4.6.2		223	Upper Thermomediterranean
184		no alien plant identified							Highway	14,53046	38,03492	156	plain	2019-05	4.6.2		311	Lower Thermomediterranean
18		no alien plant identified							Highway	12,69369	37,94194	157	plain	2019-05	3.1.1		232	Upper Thermomediterranean
22	Fabaceae	Acacia saligna (Labill.) H.L.Wendl.	P scap	Australia	Neophyte	Invasive	Seed, Vegetative	Forestry, Stabilization	Highway	12,72486	37,92803	158	plain	2019-05	3.1.1		222	Upper Thermomediterranean
16		no alien plant identified							Highway	12,67164	37,95137	165	plain	2019-05	3.1.1		222	Upper Thermomediterranean
690		no alien plant identified							Local	14,60464	38,04945	165	plain	2019-05	4.6.2		223	Upper Thermomediterranean
185		no alien plant identified							Highway	14,53616	38,03787	171	plain	2019-05	4.6.2		223	Upper Thermomediterranean
1119	Simaroubaceae	Ailanthus altissima (Mill.) Swingle	P scap	E Asia	Neophyte	Invasive	Seed, Vegetative	Forestry, Industrial, Stabilization	Main	15,17130	37,68412	172	plain	2019-05	4.8.2		221	Upper Thermomediterranean
1480		no alien plant identified							Main	15,04573	38,13422	173	plain	2019-05	4.6.2	ITA030012	322	Lower Thermomediterranean
60		no alien plant identified							Highway	13,09334	38,10286	179	plain	2019-05	3.1.1		321	Lower Thermomediterranean
744		no alien plant identified							Local	15,07224	37,53726	181	plain	2019-05	4.8.2		221	Upper Thermomediterranean
23	Fabaceae	Acacia saligna (Labill.) H.L.Wendl.	P scap	Australia	Neophyte	Invasive	Seed, Vegetative	Forestry, Stabilization	Highway	12,73449	37,92483	183	plain	2019-05	3.1.1		222	Upper Thermomediterranean
1122	Simaroubaceae	Ailanthus altissima (Mill.) Swingle	P scap	E Asia	Neophyte	Invasive	Seed, Vegetative	Forestry, Industrial, Stabilization	Main	15,15955	37,65329	191	plain	2019-05	4.8.2		221	Upper Thermomediterranean
59		no alien plant identified							Highway	13,09533	38,09848	191	plain	2019-05	3.1.1		231	Upper Thermomediterranean
1124	Poaceae	Arundo donax L.	G rhiz	W Asia	Archaeophyte	Invasive	Seed, Vegetative	Industrial, Stabilization	Main	15,16098	37,64206	198	plain	2019-05	4.8.2	ITA070004	111	Upper Thermomediterranean
1123	Simaroubaceae	Ailanthus altissima (Mill.) Swingle	P scap	E Asia	Neophyte	Invasive	Seed, Vegetative	Forestry, Industrial, Stabilization	Main	15,15668	37,64792	199	plain	2019-05	4.8.2		221	Upper Thermomediterranean
24		no alien plant identified							Highway	12,74458	37,92454	210	plain	2019-05	3.1.1		232	Upper Thermomediterranean
26	Fabaceae	Acacia saligna (Labill.) H.L.Wendl.	P scap	Australia	Neophyte	Invasive	Seed, Vegetative	Forestry, Stabilization	Highway	12,76096	37,92684	229	plain	2019-05	3.1.1		222	Upper Thermomediterranean
25	Fabaceae	Acacia saligna (Labill.) H.L.Wendl.	P scap	Australia	Neophyte	Invasive	Seed, Vegetative	Forestry, Stabilization	Highway	12,75332	37,92495	231	plain	2019-05	3.1.1		222	Upper Thermomediterranean
27		no alien plant identified							Highway	12,76723	37,93047	245	plain	2019-05	3.1.1		222	Upper Thermomediterranean
36		no alien plant identified							Highway	12,82507	37,94924	249	plain	2019-05	3.1.1		222	Upper Thermomediterranean
35		no alien plant identified							Highway	12,81620	37,94779	255	plain	2019-05	3.1.1		222	Upper Thermomediterranean
28		no alien plant identified							Highway	12,77069	37,93517	260	plain	2019-05	3.1.1		222	Upper Thermomediterranean
34	Poaceae	Arundo donax L.	G rhiz	W Asia	Archaeophyte	Invasive	Seed, Vegetative	Industrial, Stabilization	Highway	12,80984	37,94754	263	plain	2019-05	3.1.1		222	Upper Thermomediterranean
691		no alien plant identified							Local	14,60362	38,04592	263	plain	2019-05	4.6.2		223	Upper Thermomediterranean
743	Asteraceae	Symphyotrichum squamatum (Spreng.) G.L.Nesom	T scap	S America	Neophyte	Naturalized	Seed	no recorded use	Local	15,06668	37,54713	265	plain	2019-05	4.8.2		111	Upper Thermomediterranean
33		no alien plant identified							Highway	12,80369	37,94711	274	plain	2019-05	3.1.1		211	Upper Thermomediterranean
29		no alien plant identified							Highway	12,77634	37,94014	279	plain	2019-05	3.1.1		222	Upper Thermomediterranean
31	Fabaceae	Acacia saligna (Labill.) H.L.Wendl.	P scap	Australia	Neophyte	Invasive	Seed, Vegetative	Forestry, Stabilization	Highway	12,79229	37,94492	286	plain	2019-05	3.1.1		211	Upper Thermomediterranean
32		no alien plant identified							Highway	12,79827	37,94598	287	plain	2019-05	3.1.1		211	Upper Thermomediterranean
30		no alien plant identified							Highway	12,78427	37,94355	302	hill	2019-05	3.1.1		222	Upper Thermomediterranean
742		no alien plant identified							Local	15,06108	37,55883	346	hill	2019-05	4.8.2		111	Lower Mesomediterranean
741		no alien plant identified							Local	15,05503	37,57000	400	hill	2019-05	4.8.2		112	Lower Mesomediterranean
740		no alien plant identified							Local	15,04808	37,58878	508	hill	2019-05	4.8.2		221	Lower Mesomediterranean
737		no alien plant identified							Local	15,13927	37,84188	546	hill	2019-05	4.8.2		111	Lower Mesomediterranean
736		no alien plant identified							Local	15,12776	37,84729	575	hill	2019-05	4.8.2		225	Lower Mesomediterranean
686		no alien plant identified							Local	15,12449	37,83784	592	hill	2019-05	4.8.2		222	Lower Mesomediterranean
739		no alien plant identified							Local	15,03476	37,60200	606	mountain	2019-05	4.8.2		112	Lower Mesomediterranean
735	Asteraceae	Erigeron canadensis L.	T scap	N America	Neophyte	Invasive	Seed	no recorded use	Local	15,11219	37,85428	623	mountain	2019-05	4.8.2		225	Lower Mesomediterranean
685		no alien plant identified							Local	15,11959	37,83804	637	mountain	2019-05	4.8.2		222	Lower Mesomediterranean
733	Simaroubaceae	Ailanthus altissima (Mill.) Swingle	P scap	E Asia	Neophyte	Invasive	Seed, Vegetative	Forestry, Industrial, Stabilization	Local	15,09217	37,85664	662	mountain	2019-05	4.8.2		222	Lower Mesomediterranean
734	Simaroubaceae	Ailanthus altissima (Mill.) Swingle	P scap	E Asia	Neophyte	Invasive	Seed, Vegetative	Forestry, Industrial, Stabilization	Local	15,10062	37,85639	663	mountain	2019-05	4.8.2		222	Lower Mesomediterranean
729	Asteraceae	Symphyotrichum squamatum (Spreng.) G.L.Nesom	T scap	S America	Neophyte	Naturalized	Seed	no recorded use	Local	15,02203	37,87584	667	mountain	2019-05	4.8.2		222	Lower Mesomediterranean
730		no alien plant identified							Local	15,04034	37,86841	672	mountain	2019-05	4.8.2		222	Lower Mesomediterranean
732	Simaroubaceae	Ailanthus altissima (Mill.) Swingle	P scap	E Asia	Neophyte	Invasive	Seed, Vegetative	Forestry, Industrial, Stabilization	Local	15,08284	37,85911	684	mountain	2019-05	4.8.2		331	Upper Mesomediterranean
661		no alien plant identified							Local	15,09662	37,69351	685	mountain	2019-05	4.8.2		323	Lower Mesomediterranean
728		no alien plant identified							Local	15,01056	37,87568	690	mountain	2019-05	4.8.2		222	Lower Mesomediterranean
662	Fabaceae	Robinia pseudoacacia L.	P scap	N America	Neophyte	Naturalized	Seed, Vegetative	Forestry, Stabilization	Local	15,10624	37,70745	693	mountain	2019-05	4.8.2		226	Upper Mesomediterranean
727		no alien plant identified							Local	14,99846	37,87392	716	mountain	2019-05	4.8.2		222	Upper Mesomediterranean
738	Simaroubaceae	Ailanthus altissima (Mill.) Swingle	P scap	E Asia	Neophyte	Invasive	Seed, Vegetative	Forestry, Industrial, Stabilization	Local	15,03061	37,61693	717	mountain	2019-05	4.8.2		111	Upper Mesomediterranean
725	Simaroubaceae	Ailanthus altissima (Mill.) Swingle	P scap	E Asia	Neophyte	Invasive	Seed, Vegetative	Forestry, Industrial, Stabilization	Local	14,96947	37,87704	720	mountain	2019-05	4.8.2		222	Upper Mesomediterranean
726		no alien plant identified							Local	14,98258	37,87483	735	mountain	2019-05	4.8.2		231	Upper Mesomediterranean
684		no alien plant identified							Local	15,10810	37,83097	737	mountain	2019-05	4.8.2		226	Upper Mesomediterranean
731	Poaceae	Arundo donax L.	G rhiz	W Asia	Archaeophyte	Invasive	Seed, Vegetative	Industrial, Stabilization	Local	15,06418	37,86460	738	mountain	2019-05	4.8.2		222	Upper Mesomediterranean
687		no alien plant identified							Local	15,10820	37,71304	748	mountain	2019-05	4.8.2		226	Upper Mesomediterranean
688		no alien plant identified							Local	15,11022	37,72187	779	mountain	2019-05	4.8.2		226	Lower Mesomediterranean
663		no alien plant identified							Local	15,11304	37,73178	798	mountain	2019-05	4.8.2		112	Upper Mesomediterranean
643		no alien plant identified							Local	15,01398	37,62280	834	mountain	2019-05	4.8.2		312	Upper Mesomediterranean
683		no alien plant identified							Local	15,10552	37,82582	838	mountain	2019-05	4.8.2		226	Upper Mesomediterranean
664		no alien plant identified							Local	15,10576	37,73837	889	mountain	2019-05	4.8.2		331	Upper Mesomediterranean
644		no alien plant identified							Local	15,00497	37,63019	903	mountain	2019-05	4.8.2		331	Upper Mesomediterranean
682		no alien plant identified							Local	15,10525	37,81874	931	mountain	2019-05	4.8.2		226	Upper Mesomediterranean
645		no alien plant identified							Local	14,99651	37,63856	975	mountain	2019-05	4.8.2		331	Upper Mesomediterranean
665		no alien plant identified							Local	15,09919	37,74482	992	mountain	2019-05	4.8.2		331	Upper Mesomediterranean
681		no alien plant identified							Local	15,09922	37,81492	1028	mountain	2019-05	4.8.1		314	Upper Mesomediterranean
646	Simaroubaceae	Ailanthus altissima (Mill.) Swingle	P scap	E Asia	Neophyte	Invasive	Seed, Vegetative	Forestry, Industrial, Stabilization	Local	14,99077	37,64884	1043	mountain	2019-05	4.8.2		331	Supramediterranean
660		no alien plant identified							Local	15,07873	37,69667	1071	mountain	2019-05	4.8.2	ITA070015	314	Supramediterranean
666		no alien plant identified							Local	15,09740	37,75484	1075	mountain	2019-05	4.8.2		225	Upper Mesomediterranean
647		no alien plant identified							Local	14,98550	37,66055	1145	mountain	2019-05	4.8.2		331	Supramediterranean
667		no alien plant identified							Local	15,08768	37,74936	1160	mountain	2019-05	4.8.2		311	Supramediterranean
680		no alien plant identified							Local	15,08953	37,80971	1206	mountain	2019-05	4.8.1		313	Supramediterranean
668		no alien plant identified							Local	15,08604	37,76235	1266	mountain	2019-05	4.8.2	ITA070014	314	Supramediterranean
659		no alien plant identified							Local	15,06076	37,69723	1303	mountain	2019-05	4.8.1	ITA070015	331	Supramediterranean
679		no alien plant identified							Local	15,07974	37,80821	1347	mountain	2019-05	4.8.1	ITA070013	312	Supramediterranean
648		no alien plant identified							Local	14,98772	37,67182	1363	mountain	2019-05	4.8.1		331	Supramediterranean
669		no alien plant identified							Local	15,08912	37,77620	1384	mountain	2019-05	4.8.1	ITA070014	331	Supramediterranean
677		no alien plant identified							Local	15,06950	37,80853	1444	mountain	2019-05	4.8.1	ITA070013	312	Supramediterranean
649		no alien plant identified							Local	14,98297	37,67756	1468	mountain	2019-05	4.8.1		314	Supramediterranean
658		no alien plant identified							Local	15,04300	37,69657	1470	mountain	2019-05	4.8.1	ITA070015	331	Supramediterranean
678		no alien plant identified							Local	15,06516	37,80479	1473	mountain	2019-05	4.8.1	ITA070013	312	Supramediterranean
671		no alien plant identified							Local	15,07936	37,77245	1476	mountain	2019-05	4.8.1	ITA070014	312	Supramediterranean
650		no alien plant identified							Local	14,98676	37,68223	1533	mountain	2019-05	4.8.1		331	Supramediterranean
673		no alien plant identified							Local	15,06174	37,79769	1533	mountain	2019-05	4.8.1	ITA070013	312	Supramediterranean
672		no alien plant identified							Local	15,06214	37,78834	1565	mountain	2019-05	4.8.1		312	Supramediterranean
670		no alien plant identified							Local	15,06634	37,77536	1599	mountain	2019-05	4.8.1	ITA070014	331	Supramediterranean
674		no alien plant identified							Local	15,05334	37,79670	1624	mountain	2019-05	4.8.1		312	Supramediterranean
657		no alien plant identified							Local	15,03211	37,69943	1654	mountain	2019-05	4.8.1	ITA070015	331	Supramediterranean
651		no alien plant identified							Local	14,99279	37,68973	1698	mountain	2019-05	4.8.1		331	Supramediterranean
656		no alien plant identified							Local	15,02480	37,69806	1711	mountain	2019-05	4.8.1	ITA070015	323	Supramediterranean
675		no alien plant identified							Local	15,04502	37,79855	1742	mountain	2019-05	4.8.1		312	Supramediterranean
652		no alien plant identified							Local	14,98580	37,69422	1779	mountain	2019-05	4.8.1		331	Supramediterranean
676		no alien plant identified							Local	15,03748	37,79383	1801	mountain	2019-05	4.8.1	ITA070009	323	Supramediterranean
655		no alien plant identified							Local	15,01693	37,69967	1808	mountain	2019-05	4.8.1	ITA070015	323	Supramediterranean
653		no alien plant identified							Local	14,99000	37,69717	1878	mountain	2019-05	4.8.1	ITA070009	331	Supramediterranean
654		no alien plant identified							Local	15,00694	37,69908	1906	mountain	2019-05	4.8.1	ITA070009	331	Supramediterranean
134	Fabaceae	Acacia saligna (Labill.) H.L.Wendl.	P scap	Australia	Neophyte	Invasive	Seed, Vegetative	Forestry, Stabilization	Highway	13,68110	37,97536	0	plain	2019-06	2.1.1		223	Lower Thermomediterranean
135	Fabaceae	Acacia saligna (Labill.) H.L.Wendl.	P scap	Australia	Neophyte	Invasive	Seed, Vegetative	Forestry, Stabilization	Highway	13,70490	37,97506	0	plain	2019-06	2.1.1		223	Lower Thermomediterranean
137	Fabaceae	Acacia saligna (Labill.) H.L.Wendl.	P scap	Australia	Neophyte	Invasive	Seed, Vegetative	Forestry, Stabilization	Highway	13,73521	37,96527	0	plain	2019-06	2.1.1		223	Lower Thermomediterranean
143	Fabaceae	Acacia saligna (Labill.) H.L.Wendl.	P scap	Australia	Neophyte	Invasive	Seed, Vegetative	Forestry, Stabilization	Highway	13,83537	37,97986	0	plain	2019-06	2.1.1		231	Lower Thermomediterranean
145	Fabaceae	Acacia saligna (Labill.) H.L.Wendl.	P scap	Australia	Neophyte	Invasive	Seed, Vegetative	Forestry, Stabilization	Highway	13,86691	37,98398	0	plain	2019-06	2.1.1		223	Lower Thermomediterranean
146	Fabaceae	Acacia saligna (Labill.) H.L.Wendl.	P scap	Australia	Neophyte	Invasive	Seed, Vegetative	Forestry, Stabilization	Highway	13,88644	37,98489	0	plain	2019-06	2.1.1		221	Lower Thermomediterranean
2350	Poaceae	Arundo donax L.	G rhiz	W Asia	Archaeophyte	Invasive	Seed, Vegetative	Industrial, Stabilization	Highway	13,83011	37,97653	0	plain	2019-06	2.1.1		211c	Lower Thermomediterranean
111	Poaceae	Arundo donax L.	G rhiz	W Asia	Archaeophyte	Invasive	Seed, Vegetative	Industrial, Stabilization	Highway	13,55148	38,04722	0	plain	2019-06	2.1.1		221	Lower Thermomediterranean
113	Poaceae	Arundo donax L.	G rhiz	W Asia	Archaeophyte	Invasive	Seed, Vegetative	Industrial, Stabilization	Highway	13,62720	38,00364	0	plain	2019-06	2.1.1		221	Lower Thermomediterranean
115	Poaceae	Arundo donax L.	G rhiz	W Asia	Archaeophyte	Invasive	Seed, Vegetative	Industrial, Stabilization	Highway	13,75132	37,96323	0	plain	2019-06	2.1.1		221	Lower Thermomediterranean
117	Poaceae	Arundo donax L.	G rhiz	W Asia	Archaeophyte	Invasive	Seed, Vegetative	Industrial, Stabilization	Highway	13,81731	37,97770	0	plain	2019-06	2.1.1		211c	Lower Thermomediterranean
123	Poaceae	Arundo donax L.	G rhiz	W Asia	Archaeophyte	Invasive	Seed, Vegetative	Industrial, Stabilization	Highway	13,54345	38,05238	0	plain	2019-06	2.1.1		112	Lower Thermomediterranean
124	Poaceae	Arundo donax L.	G rhiz	W Asia	Archaeophyte	Invasive	Seed, Vegetative	Industrial, Stabilization	Highway	13,55986	38,04054	0	plain	2019-06	2.1.1		221	Lower Thermomediterranean
142	Poaceae	Arundo donax L.	G rhiz	W Asia	Archaeophyte	Invasive	Seed, Vegetative	Industrial, Stabilization	Highway	13,79702	37,97143	0	plain	2019-06	2.1.1		211c	Lower Thermomediterranean
454	Poaceae	Arundo donax L.	G rhiz	W Asia	Archaeophyte	Invasive	Seed, Vegetative	Industrial, Stabilization	Highway	13,83232	37,96712	0	plain	2019-06	2.1.1		211c	Lower Thermomediterranean
112	Cactaceae	Opuntia ficus-indica (L.) Mill.	P succ	C America	Neophyte	Invasive	Seed, Vegetative	Agricultural	Highway	13,58264	38,02552	0	plain	2019-06	2.1.1		221	Lower Thermomediterranean
126	Cactaceae	Opuntia ficus-indica (L.) Mill.	P succ	C America	Neophyte	Invasive	Seed, Vegetative	Agricultural	Highway	13,56869	38,03286	0	plain	2019-06	2.1.1		221	Lower Thermomediterranean
127	Cactaceae	Opuntia ficus-indica (L.) Mill.	P succ	C America	Neophyte	Invasive	Seed, Vegetative	Agricultural	Highway	13,57403	38,03003	0	plain	2019-06	2.1.1		221	Lower Thermomediterranean
131	Cactaceae	Opuntia ficus-indica (L.) Mill.	P succ	C America	Neophyte	Invasive	Seed, Vegetative	Agricultural	Highway	13,62035	38,00662	0	plain	2019-06	2.1.1		221	Lower Thermomediterranean
129	Anacardiaceae	Rhus coriaria L.	P caesp	S Europe, W Asia	Archaeophyte	Naturalized	Seed, Vegetative	Industrial	Highway	13,59965	38,01984	0	plain	2019-06	2.1.1		226	Lower Thermomediterranean
130	Anacardiaceae	Rhus coriaria L.	P caesp	S Europe, W Asia	Archaeophyte	Naturalized	Seed, Vegetative	Industrial	Highway	13,60986	38,01326	0	plain	2019-06	2.1.1		221	Lower Thermomediterranean
139	Euphorbiaceae	Ricinus communis L.	P scap	E Medit., E Africa, India	Archaeophyte	Naturalized	Seed	Industrial	Highway	13,77395	37,96708	0	plain	2019-06	2.1.1		121	Lower Thermomediterranean
141	Euphorbiaceae	Ricinus communis L.	P scap	E Medit., E Africa, India	Archaeophyte	Naturalized	Seed	Industrial	Highway	13,79677	37,97137	0	plain	2019-06	2.1.1		211c	Lower Thermomediterranean
114		no alien plant identified							Highway	13,68818	37,97258	0	plain	2019-06	2.1.1		223	Upper Thermomediterranean
125		no alien plant identified							Highway	13,56390	38,03611	0	plain	2019-06	2.1.1		221	Lower Thermomediterranean
128		no alien plant identified							Highway	13,59113	38,02153	0	plain	2019-06	2.1.1		231	Lower Thermomediterranean
132		no alien plant identified							Highway	13,64354	37,99821	0	plain	2019-06	2.1.1		221	Lower Thermomediterranean
136		no alien plant identified							Highway	13,72092	37,96730	0	plain	2019-06	2.1.1		223	Lower Thermomediterranean
144		no alien plant identified							Highway	13,85073	37,98029	0	plain	2019-06	2.1.1		231	Lower Thermomediterranean
116	Poaceae	Cenchrus setaceus (Forssk.) Morrone	H caesp	E N Africa	Neophyte	Invasive	Seed	Fodder	Highway	13,81746	37,97730	1	plain	2019-06	2.1.1		211c	Lower Thermomediterranean
138	Poaceae	Cenchrus setaceus (Forssk.) Morrone	H caesp	E N Africa	Neophyte	Invasive	Seed	Fodder	Highway	13,77406	37,96689	1	plain	2019-06	2.1.1		121	Lower Thermomediterranean
140	Poaceae	Cenchrus setaceus (Forssk.) Morrone	H caesp	E N Africa	Neophyte	Invasive	Seed	Fodder	Highway	13,79682	37,97142	1	plain	2019-06	2.1.1		211c	Lower Thermomediterranean
[truncated: 351 more rows]
